# Supplementary material for: Selective Delivery of Anticancer Natural G‑Quadruplex Ligands by the AT11 Aptamer for Gastric Cancer Treatment
Source: J Med Chem. 2025 Dec 15;69(1):352–67. doi: 10.1021/acs.jmedchem.5c02521 (PMC12794142; doi:10.1021/acs.jmedchem.5c02521)
Supplement: Supplementary file 2 [file jm5c02521_si_002.zip]

Archive with 5 entries (5 files):
- AT11-bulbocapnine.pdb
- AT11-chelidonine.pdb
- AT11-dicentrine.pdb
- AT11-ibogaine.pdb
- AT11-rotenone.pdb
