# Supplementary material for: Selective Delivery of Anticancer Natural G‑Quadruplex Ligands by the AT11 Aptamer for Gastric Cancer Treatment
Source: J Med Chem. 2025 Dec 15;69(1):352–67. doi: 10.1021/acs.jmedchem.5c02521 (PMC12794142; doi:10.1021/acs.jmedchem.5c02521)
Supplement: Supplementary file 2 [file jm5c02521_si_002.zip › AT11-bulbocapnine.pdb]

ATOM      1 HO5' DT5     1      38.324  21.799  27.921  1.00  0.00           H  
ATOM      2  O5' DT5     1      38.987  21.627  28.619  1.00  0.00           O  
ATOM      3  C5' DT5     1      40.187  22.291  28.234  1.00  0.00           C  
ATOM      4  H5' DT5     1      40.630  21.787  27.379  1.00  0.00           H  
ATOM      5 H5'' DT5     1      40.913  22.230  29.048  1.00  0.00           H  
ATOM      6  C4' DT5     1      39.978  23.781  27.883  1.00  0.00           C  
ATOM      7  H4' DT5     1      40.951  24.209  27.634  1.00  0.00           H  
ATOM      8  O4' DT5     1      39.089  23.869  26.767  1.00  0.00           O  
ATOM      9  C1' DT5     1      37.989  24.680  27.140  1.00  0.00           C  
ATOM     10  H1' DT5     1      38.243  25.730  26.947  1.00  0.00           H  
ATOM     11  N1  DT5     1      36.754  24.329  26.384  1.00  0.00           N  
ATOM     12  C6  DT5     1      36.212  25.299  25.558  1.00  0.00           C  
ATOM     13  H6  DT5     1      36.619  26.311  25.575  1.00  0.00           H  
ATOM     14  C5  DT5     1      35.174  25.016  24.730  1.00  0.00           C  
ATOM     15  C7  DT5     1      34.647  26.100  23.809  1.00  0.00           C  
ATOM     16  H71 DT5     1      35.394  26.875  23.674  1.00  0.00           H  
ATOM     17  H72 DT5     1      34.400  25.647  22.859  1.00  0.00           H  
ATOM     18  H73 DT5     1      33.746  26.544  24.227  1.00  0.00           H  
ATOM     19  C4  DT5     1      34.617  23.659  24.687  1.00  0.00           C  
ATOM     20  O4  DT5     1      33.707  23.268  23.965  1.00  0.00           O  
ATOM     21  N3  DT5     1      35.205  22.751  25.543  1.00  0.00           N  
ATOM     22  H3  DT5     1      34.847  21.809  25.502  1.00  0.00           H  
ATOM     23  C2  DT5     1      36.274  23.010  26.370  1.00  0.00           C  
ATOM     24  O2  DT5     1      36.755  22.087  27.032  1.00  0.00           O  
ATOM     25  C3' DT5     1      39.357  24.615  29.015  1.00  0.00           C  
ATOM     26  H3' DT5     1      39.560  24.153  29.983  1.00  0.00           H  
ATOM     27  C2' DT5     1      37.873  24.574  28.652  1.00  0.00           C  
ATOM     28  H2' DT5     1      37.389  23.660  28.981  1.00  0.00           H  
ATOM     29 H2'' DT5     1      37.296  25.381  29.077  1.00  0.00           H  
ATOM     30  O3' DT5     1      39.838  25.948  28.957  1.00  0.00           O  
ATOM     31  P    DG     2      39.674  26.981  30.138  1.00  0.00           P  
ATOM     32  OP1  DG     2      40.593  28.087  29.827  1.00  0.00           O  
ATOM     33  OP2  DG     2      39.852  26.250  31.403  1.00  0.00           O  
ATOM     34  O5'  DG     2      38.174  27.500  30.058  1.00  0.00           O  
ATOM     35  C5'  DG     2      37.782  28.464  29.086  1.00  0.00           C  
ATOM     36  H5'  DG     2      38.121  28.133  28.095  1.00  0.00           H  
ATOM     37 H5''  DG     2      38.214  29.450  29.328  1.00  0.00           H  
ATOM     38  C4'  DG     2      36.264  28.618  29.021  1.00  0.00           C  
ATOM     39  H4'  DG     2      36.036  29.488  28.410  1.00  0.00           H  
ATOM     40  O4'  DG     2      35.654  27.482  28.438  1.00  0.00           O  
ATOM     41  C1'  DG     2      34.408  27.272  29.095  1.00  0.00           C  
ATOM     42  H1'  DG     2      33.676  28.018  28.739  1.00  0.00           H  
ATOM     43  N9   DG     2      33.873  25.923  28.803  1.00  0.00           N  
ATOM     44  C8   DG     2      34.092  24.739  29.459  1.00  0.00           C  
ATOM     45  H8   DG     2      34.728  24.676  30.332  1.00  0.00           H  
ATOM     46  N7   DG     2      33.519  23.704  28.917  1.00  0.00           N  
ATOM     47  C5   DG     2      32.789  24.258  27.843  1.00  0.00           C  
ATOM     48  C6   DG     2      31.922  23.658  26.864  1.00  0.00           C  
ATOM     49  O6   DG     2      31.589  22.488  26.755  1.00  0.00           O  
ATOM     50  N1   DG     2      31.447  24.556  25.928  1.00  0.00           N  
ATOM     51  H1   DG     2      30.863  24.196  25.200  1.00  0.00           H  
ATOM     52  C2   DG     2      31.702  25.882  25.962  1.00  0.00           C  
ATOM     53  N2   DG     2      31.232  26.629  24.992  1.00  0.00           N  
ATOM     54  H21  DG     2      30.718  26.254  24.201  1.00  0.00           H  
ATOM     55  H22  DG     2      31.509  27.599  24.984  1.00  0.00           H  
ATOM     56  N3   DG     2      32.490  26.476  26.847  1.00  0.00           N  
ATOM     57  C4   DG     2      33.022  25.610  27.767  1.00  0.00           C  
ATOM     58  C3'  DG     2      35.590  28.798  30.402  1.00  0.00           C  
ATOM     59  H3'  DG     2      36.333  28.914  31.194  1.00  0.00           H  
ATOM     60  C2'  DG     2      34.737  27.535  30.564  1.00  0.00           C  
ATOM     61  H2'  DG     2      35.362  26.743  30.987  1.00  0.00           H  
ATOM     62 H2''  DG     2      33.824  27.726  31.141  1.00  0.00           H  
ATOM     63  O3'  DG     2      34.733  29.912  30.364  1.00  0.00           O  
ATOM     64  P    DG     3      35.077  31.261  31.133  1.00  0.00           P  
ATOM     65  OP1  DG     3      36.446  31.683  30.780  1.00  0.00           O  
ATOM     66  OP2  DG     3      34.722  31.139  32.570  1.00  0.00           O  
ATOM     67  O5'  DG     3      34.072  32.263  30.418  1.00  0.00           O  
ATOM     68  C5'  DG     3      34.276  32.629  29.048  1.00  0.00           C  
ATOM     69  H5'  DG     3      34.594  31.758  28.472  1.00  0.00           H  
ATOM     70 H5''  DG     3      35.111  33.327  29.011  1.00  0.00           H  
ATOM     71  C4'  DG     3      33.090  33.274  28.303  1.00  0.00           C  
ATOM     72  H4'  DG     3      33.472  33.908  27.495  1.00  0.00           H  
ATOM     73  O4'  DG     3      32.265  32.265  27.734  1.00  0.00           O  
ATOM     74  C1'  DG     3      31.112  32.052  28.559  1.00  0.00           C  
ATOM     75  H1'  DG     3      30.198  32.234  27.957  1.00  0.00           H  
ATOM     76  N9   DG     3      31.077  30.632  28.990  1.00  0.00           N  
ATOM     77  C8   DG     3      31.603  30.049  30.106  1.00  0.00           C  
ATOM     78  H8   DG     3      32.197  30.580  30.838  1.00  0.00           H  
ATOM     79  N7   DG     3      31.325  28.777  30.234  1.00  0.00           N  
ATOM     80  C5   DG     3      30.562  28.479  29.103  1.00  0.00           C  
ATOM     81  C6   DG     3      29.901  27.270  28.687  1.00  0.00           C  
ATOM     82  O6   DG     3      29.862  26.162  29.231  1.00  0.00           O  
ATOM     83  N1   DG     3      29.199  27.421  27.510  1.00  0.00           N  
ATOM     84  H1   DG     3      28.776  26.582  27.148  1.00  0.00           H  
ATOM     85  C2   DG     3      29.159  28.569  26.783  1.00  0.00           C  
ATOM     86  N2   DG     3      28.438  28.579  25.696  1.00  0.00           N  
ATOM     87  H21  DG     3      27.938  27.747  25.379  1.00  0.00           H  
ATOM     88  H22  DG     3      28.275  29.455  25.205  1.00  0.00           H  
ATOM     89  N3   DG     3      29.716  29.725  27.151  1.00  0.00           N  
ATOM     90  C4   DG     3      30.410  29.613  28.329  1.00  0.00           C  
ATOM     91  C3'  DG     3      32.196  34.100  29.217  1.00  0.00           C  
ATOM     92  H3'  DG     3      32.751  34.451  30.093  1.00  0.00           H  
ATOM     93  C2'  DG     3      31.147  33.094  29.686  1.00  0.00           C  
ATOM     94  H2'  DG     3      31.461  32.662  30.642  1.00  0.00           H  
ATOM     95 H2''  DG     3      30.172  33.575  29.729  1.00  0.00           H  
ATOM     96  O3'  DG     3      31.559  35.199  28.567  1.00  0.00           O  
ATOM     97  P    DT     4      32.184  36.660  28.505  1.00  0.00           P  
ATOM     98  OP1  DT     4      32.907  36.896  29.775  1.00  0.00           O  
ATOM     99  OP2  DT     4      31.081  37.582  28.163  1.00  0.00           O  
ATOM    100  O5'  DT     4      33.235  36.609  27.312  1.00  0.00           O  
ATOM    101  C5'  DT     4      32.828  36.381  25.962  1.00  0.00           C  
ATOM    102  H5'  DT     4      32.333  37.278  25.539  1.00  0.00           H  
ATOM    103 H5''  DT     4      32.138  35.518  25.966  1.00  0.00           H  
ATOM    104  C4'  DT     4      34.086  36.044  25.117  1.00  0.00           C  
ATOM    105  H4'  DT     4      34.782  36.886  25.150  1.00  0.00           H  
ATOM    106  O4'  DT     4      34.725  34.860  25.612  1.00  0.00           O  
ATOM    107  C1'  DT     4      35.289  34.186  24.510  1.00  0.00           C  
ATOM    108  H1'  DT     4      36.140  34.800  24.189  1.00  0.00           H  
ATOM    109  N1   DT     4      35.743  32.806  24.845  1.00  0.00           N  
ATOM    110  C6   DT     4      34.835  31.807  25.121  1.00  0.00           C  
ATOM    111  H6   DT     4      33.788  32.051  25.219  1.00  0.00           H  
ATOM    112  C5   DT     4      35.244  30.519  25.261  1.00  0.00           C  
ATOM    113  C7   DT     4      34.197  29.445  25.549  1.00  0.00           C  
ATOM    114  H71  DT     4      34.566  28.787  26.352  1.00  0.00           H  
ATOM    115  H72  DT     4      33.259  29.921  25.859  1.00  0.00           H  
ATOM    116  H73  DT     4      34.043  28.852  24.639  1.00  0.00           H  
ATOM    117  C4   DT     4      36.670  30.182  25.128  1.00  0.00           C  
ATOM    118  O4   DT     4      37.192  29.069  25.248  1.00  0.00           O  
ATOM    119  N3   DT     4      37.516  31.258  24.911  1.00  0.00           N  
ATOM    120  H3   DT     4      38.500  31.077  24.820  1.00  0.00           H  
ATOM    121  C2   DT     4      37.119  32.560  24.779  1.00  0.00           C  
ATOM    122  O2   DT     4      37.947  33.456  24.613  1.00  0.00           O  
ATOM    123  C3'  DT     4      33.750  35.752  23.651  1.00  0.00           C  
ATOM    124  H3'  DT     4      32.670  35.848  23.449  1.00  0.00           H  
ATOM    125  C2'  DT     4      34.203  34.307  23.444  1.00  0.00           C  
ATOM    126  H2'  DT     4      33.362  33.639  23.620  1.00  0.00           H  
ATOM    127 H2''  DT     4      34.636  34.157  22.464  1.00  0.00           H  
ATOM    128  O3'  DT     4      34.497  36.584  22.745  1.00  0.00           O  
ATOM    129  P    DG     5      33.746  37.783  21.991  1.00  0.00           P  
ATOM    130  OP1  DG     5      34.717  38.503  21.146  1.00  0.00           O  
ATOM    131  OP2  DG     5      33.017  38.560  23.008  1.00  0.00           O  
ATOM    132  O5'  DG     5      32.718  37.016  21.054  1.00  0.00           O  
ATOM    133  C5'  DG     5      33.151  36.349  19.879  1.00  0.00           C  
ATOM    134  H5'  DG     5      34.061  35.779  20.087  1.00  0.00           H  
ATOM    135 H5''  DG     5      33.391  37.104  19.134  1.00  0.00           H  
ATOM    136  C4'  DG     5      32.104  35.379  19.311  1.00  0.00           C  
ATOM    137  H4'  DG     5      32.459  35.052  18.322  1.00  0.00           H  
ATOM    138  O4'  DG     5      31.960  34.239  20.155  1.00  0.00           O  
ATOM    139  C1'  DG     5      30.609  34.096  20.564  1.00  0.00           C  
ATOM    140  H1'  DG     5      30.321  33.047  20.496  1.00  0.00           H  
ATOM    141  N9   DG     5      30.460  34.506  21.991  1.00  0.00           N  
ATOM    142  C8   DG     5      30.183  35.744  22.517  1.00  0.00           C  
ATOM    143  H8   DG     5      30.233  36.626  21.917  1.00  0.00           H  
ATOM    144  N7   DG     5      29.818  35.731  23.770  1.00  0.00           N  
ATOM    145  C5   DG     5      29.925  34.367  24.124  1.00  0.00           C  
ATOM    146  C6   DG     5      29.677  33.664  25.348  1.00  0.00           C  
ATOM    147  O6   DG     5      29.270  34.101  26.420  1.00  0.00           O  
ATOM    148  N1   DG     5      29.968  32.323  25.305  1.00  0.00           N  
ATOM    149  H1   DG     5      29.754  31.773  26.112  1.00  0.00           H  
ATOM    150  C2   DG     5      30.445  31.695  24.207  1.00  0.00           C  
ATOM    151  N2   DG     5      30.746  30.434  24.372  1.00  0.00           N  
ATOM    152  H21  DG     5      30.559  30.016  25.275  1.00  0.00           H  
ATOM    153  H22  DG     5      31.111  29.898  23.582  1.00  0.00           H  
ATOM    154  N3   DG     5      30.647  32.267  23.026  1.00  0.00           N  
ATOM    155  C4   DG     5      30.368  33.620  23.048  1.00  0.00           C  
ATOM    156  C3'  DG     5      30.734  36.034  19.145  1.00  0.00           C  
ATOM    157  H3'  DG     5      30.641  36.910  19.794  1.00  0.00           H  
ATOM    158  C2'  DG     5      29.788  34.915  19.578  1.00  0.00           C  
ATOM    159  H2'  DG     5      28.897  35.317  20.043  1.00  0.00           H  
ATOM    160 H2''  DG     5      29.526  34.281  18.725  1.00  0.00           H  
ATOM    161  O3'  DG     5      30.487  36.355  17.781  1.00  0.00           O  
ATOM    162  P    DG     6      29.388  37.412  17.312  1.00  0.00           P  
ATOM    163  OP1  DG     6      29.562  37.669  15.863  1.00  0.00           O  
ATOM    164  OP2  DG     6      29.330  38.550  18.260  1.00  0.00           O  
ATOM    165  O5'  DG     6      27.996  36.672  17.505  1.00  0.00           O  
ATOM    166  C5'  DG     6      27.567  35.643  16.636  1.00  0.00           C  
ATOM    167  H5'  DG     6      28.401  34.994  16.403  1.00  0.00           H  
ATOM    168 H5''  DG     6      27.221  36.046  15.691  1.00  0.00           H  
ATOM    169  C4'  DG     6      26.466  34.797  17.252  1.00  0.00           C  
ATOM    170  H4'  DG     6      26.177  34.011  16.552  1.00  0.00           H  
ATOM    171  O4'  DG     6      26.957  34.177  18.417  1.00  0.00           O  
ATOM    172  C1'  DG     6      25.841  33.982  19.269  1.00  0.00           C  
ATOM    173  H1'  DG     6      25.196  33.182  18.891  1.00  0.00           H  
ATOM    174  N9   DG     6      26.295  33.605  20.624  1.00  0.00           N  
ATOM    175  C8   DG     6      26.616  34.361  21.727  1.00  0.00           C  
ATOM    176  H8   DG     6      26.631  35.447  21.729  1.00  0.00           H  
ATOM    177  N7   DG     6      26.953  33.648  22.780  1.00  0.00           N  
ATOM    178  C5   DG     6      26.856  32.309  22.339  1.00  0.00           C  
ATOM    179  C6   DG     6      27.032  31.050  23.018  1.00  0.00           C  
ATOM    180  O6   DG     6      27.355  30.800  24.190  1.00  0.00           O  
ATOM    181  N1   DG     6      26.738  29.969  22.213  1.00  0.00           N  
ATOM    182  H1   DG     6      26.817  29.041  22.599  1.00  0.00           H  
ATOM    183  C2   DG     6      26.394  30.071  20.902  1.00  0.00           C  
ATOM    184  N2   DG     6      26.084  28.973  20.248  1.00  0.00           N  
ATOM    185  H21  DG     6      26.097  28.078  20.724  1.00  0.00           H  
ATOM    186  H22  DG     6      25.727  29.058  19.316  1.00  0.00           H  
ATOM    187  N3   DG     6      26.176  31.201  20.253  1.00  0.00           N  
ATOM    188  C4   DG     6      26.431  32.305  21.031  1.00  0.00           C  
ATOM    189  C3'  DG     6      25.223  35.600  17.653  1.00  0.00           C  
ATOM    190  H3'  DG     6      25.365  36.667  17.488  1.00  0.00           H  
ATOM    191  C2'  DG     6      25.085  35.297  19.140  1.00  0.00           C  
ATOM    192  H2'  DG     6      25.568  36.062  19.721  1.00  0.00           H  
ATOM    193 H2''  DG     6      24.046  35.203  19.427  1.00  0.00           H  
ATOM    194  O3'  DG     6      24.024  35.188  16.996  1.00  0.00           O  
ATOM    195  P    DT     7      23.777  35.360  15.424  1.00  0.00           P  
ATOM    196  OP1  DT     7      24.387  36.625  14.973  1.00  0.00           O  
ATOM    197  OP2  DT     7      22.323  35.149  15.203  1.00  0.00           O  
ATOM    198  O5'  DT     7      24.614  34.172  14.756  1.00  0.00           O  
ATOM    199  C5'  DT     7      24.375  32.782  15.041  1.00  0.00           C  
ATOM    200  H5'  DT     7      23.302  32.565  14.933  1.00  0.00           H  
ATOM    201 H5''  DT     7      24.661  32.569  16.081  1.00  0.00           H  
ATOM    202  C4'  DT     7      25.152  31.828  14.104  1.00  0.00           C  
ATOM    203  H4'  DT     7      25.031  30.819  14.487  1.00  0.00           H  
ATOM    204  O4'  DT     7      24.587  31.919  12.803  1.00  0.00           O  
ATOM    205  C1'  DT     7      25.514  32.493  11.902  1.00  0.00           C  
ATOM    206  H1'  DT     7      25.979  31.688  11.331  1.00  0.00           H  
ATOM    207  N1   DT     7      24.814  33.456  11.015  1.00  0.00           N  
ATOM    208  C6   DT     7      24.372  34.679  11.489  1.00  0.00           C  
ATOM    209  H6   DT     7      24.556  34.946  12.517  1.00  0.00           H  
ATOM    210  C5   DT     7      23.676  35.531  10.704  1.00  0.00           C  
ATOM    211  C7   DT     7      23.181  36.829  11.324  1.00  0.00           C  
ATOM    212  H71  DT     7      23.143  36.725  12.419  1.00  0.00           H  
ATOM    213  H72  DT     7      23.878  37.627  11.054  1.00  0.00           H  
ATOM    214  H73  DT     7      22.178  37.063  10.937  1.00  0.00           H  
ATOM    215  C4   DT     7      23.396  35.190   9.314  1.00  0.00           C  
ATOM    216  O4   DT     7      22.808  35.889   8.489  1.00  0.00           O  
ATOM    217  N3   DT     7      23.811  33.924   8.918  1.00  0.00           N  
ATOM    218  H3   DT     7      23.463  33.566   8.035  1.00  0.00           H  
ATOM    219  C2   DT     7      24.514  33.039   9.695  1.00  0.00           C  
ATOM    220  O2   DT     7      24.814  31.933   9.242  1.00  0.00           O  
ATOM    221  C3'  DT     7      26.669  32.105  13.929  1.00  0.00           C  
ATOM    222  H3'  DT     7      27.101  32.583  14.819  1.00  0.00           H  
ATOM    223  C2'  DT     7      26.633  33.078  12.755  1.00  0.00           C  
ATOM    224  H2'  DT     7      26.416  34.073  13.097  1.00  0.00           H  
ATOM    225 H2''  DT     7      27.572  33.172  12.219  1.00  0.00           H  
ATOM    226  O3'  DT     7      27.310  30.866  13.592  1.00  0.00           O  
ATOM    227  P    DG     8      28.721  30.714  12.832  1.00  0.00           P  
ATOM    228  OP1  DG     8      29.792  31.534  13.446  1.00  0.00           O  
ATOM    229  OP2  DG     8      28.454  30.862  11.385  1.00  0.00           O  
ATOM    230  O5'  DG     8      29.026  29.181  13.091  1.00  0.00           O  
ATOM    231  C5'  DG     8      29.410  28.687  14.354  1.00  0.00           C  
ATOM    232  H5'  DG     8      29.042  29.372  15.131  1.00  0.00           H  
ATOM    233 H5''  DG     8      30.510  28.615  14.384  1.00  0.00           H  
ATOM    234  C4'  DG     8      28.798  27.289  14.597  1.00  0.00           C  
ATOM    235  H4'  DG     8      29.099  26.606  13.800  1.00  0.00           H  
ATOM    236  O4'  DG     8      29.317  26.817  15.832  1.00  0.00           O  
ATOM    237  C1'  DG     8      28.256  26.563  16.734  1.00  0.00           C  
ATOM    238  H1'  DG     8      27.969  25.505  16.654  1.00  0.00           H  
ATOM    239  N9   DG     8      28.738  26.813  18.117  1.00  0.00           N  
ATOM    240  C8   DG     8      29.222  27.984  18.671  1.00  0.00           C  
ATOM    241  H8   DG     8      29.243  28.921  18.126  1.00  0.00           H  
ATOM    242  N7   DG     8      29.739  27.830  19.855  1.00  0.00           N  
ATOM    243  C5   DG     8      29.482  26.482  20.154  1.00  0.00           C  
ATOM    244  C6   DG     8      29.763  25.710  21.335  1.00  0.00           C  
ATOM    245  O6   DG     8      30.315  26.057  22.384  1.00  0.00           O  
ATOM    246  N1   DG     8      29.343  24.390  21.234  1.00  0.00           N  
ATOM    247  H1   DG     8      29.501  23.796  22.033  1.00  0.00           H  
ATOM    248  C2   DG     8      28.763  23.870  20.124  1.00  0.00           C  
ATOM    249  N2   DG     8      28.342  22.629  20.150  1.00  0.00           N  
ATOM    250  H21  DG     8      28.449  22.038  20.962  1.00  0.00           H  
ATOM    251  H22  DG     8      27.776  22.348  19.366  1.00  0.00           H  
ATOM    252  N3   DG     8      28.463  24.548  19.034  1.00  0.00           N  
ATOM    253  C4   DG     8      28.854  25.866  19.104  1.00  0.00           C  
ATOM    254  C3'  DG     8      27.269  27.272  14.764  1.00  0.00           C  
ATOM    255  H3'  DG     8      26.780  28.094  14.238  1.00  0.00           H  
ATOM    256  C2'  DG     8      27.115  27.453  16.278  1.00  0.00           C  
ATOM    257  H2'  DG     8      27.320  28.488  16.542  1.00  0.00           H  
ATOM    258 H2''  DG     8      26.161  27.100  16.663  1.00  0.00           H  
ATOM    259  O3'  DG     8      26.788  26.019  14.258  1.00  0.00           O  
ATOM    260  P    DG     9      25.330  25.437  14.540  1.00  0.00           P  
ATOM    261  OP1  DG     9      25.015  24.523  13.422  1.00  0.00           O  
ATOM    262  OP2  DG     9      24.430  26.582  14.759  1.00  0.00           O  
ATOM    263  O5'  DG     9      25.442  24.588  15.892  1.00  0.00           O  
ATOM    264  C5'  DG     9      26.135  23.332  15.931  1.00  0.00           C  
ATOM    265  H5'  DG     9      27.077  23.499  16.446  1.00  0.00           H  
ATOM    266 H5''  DG     9      26.395  23.013  14.916  1.00  0.00           H  
ATOM    267  C4'  DG     9      25.438  22.159  16.645  1.00  0.00           C  
ATOM    268  H4'  DG     9      25.941  21.254  16.325  1.00  0.00           H  
ATOM    269  O4'  DG     9      25.553  22.279  18.046  1.00  0.00           O  
ATOM    270  C1'  DG     9      24.326  22.839  18.521  1.00  0.00           C  
ATOM    271  H1'  DG     9      23.929  22.187  19.310  1.00  0.00           H  
ATOM    272  N9   DG     9      24.633  24.105  19.184  1.00  0.00           N  
ATOM    273  C8   DG     9      24.533  25.376  18.716  1.00  0.00           C  
ATOM    274  H8   DG     9      24.186  25.646  17.730  1.00  0.00           H  
ATOM    275  N7   DG     9      24.967  26.265  19.558  1.00  0.00           N  
ATOM    276  C5   DG     9      25.405  25.532  20.668  1.00  0.00           C  
ATOM    277  C6   DG     9      26.026  25.957  21.916  1.00  0.00           C  
ATOM    278  O6   DG     9      26.300  27.084  22.332  1.00  0.00           O  
ATOM    279  N1   DG     9      26.332  24.873  22.708  1.00  0.00           N  
ATOM    280  H1   DG     9      26.742  25.100  23.602  1.00  0.00           H  
ATOM    281  C2   DG     9      26.024  23.573  22.422  1.00  0.00           C  
ATOM    282  N2   DG     9      26.302  22.640  23.284  1.00  0.00           N  
ATOM    283  H21  DG     9      26.740  22.804  24.188  1.00  0.00           H  
ATOM    284  H22  DG     9      26.081  21.678  23.069  1.00  0.00           H  
ATOM    285  N3   DG     9      25.462  23.141  21.282  1.00  0.00           N  
ATOM    286  C4   DG     9      25.194  24.187  20.449  1.00  0.00           C  
ATOM    287  C3'  DG     9      23.930  22.015  16.364  1.00  0.00           C  
ATOM    288  H3'  DG     9      23.662  22.278  15.332  1.00  0.00           H  
ATOM    289  C2'  DG     9      23.292  22.934  17.387  1.00  0.00           C  
ATOM    290  H2'  DG     9      23.247  23.928  16.962  1.00  0.00           H  
ATOM    291 H2''  DG     9      22.324  22.550  17.731  1.00  0.00           H  
ATOM    292  O3'  DG     9      23.562  20.679  16.676  1.00  0.00           O  
ATOM    293  P    DT    10      22.352  19.926  15.941  1.00  0.00           P  
ATOM    294  OP1  DT    10      21.328  20.876  15.450  1.00  0.00           O  
ATOM    295  OP2  DT    10      21.933  18.828  16.834  1.00  0.00           O  
ATOM    296  O5'  DT    10      23.069  19.272  14.703  1.00  0.00           O  
ATOM    297  C5'  DT    10      24.167  18.378  14.887  1.00  0.00           C  
ATOM    298  H5'  DT    10      23.818  17.488  15.413  1.00  0.00           H  
ATOM    299 H5''  DT    10      24.961  18.861  15.461  1.00  0.00           H  
ATOM    300  C4'  DT    10      24.809  17.918  13.564  1.00  0.00           C  
ATOM    301  H4'  DT    10      25.550  17.165  13.796  1.00  0.00           H  
ATOM    302  O4'  DT    10      23.871  17.293  12.729  1.00  0.00           O  
ATOM    303  C1'  DT    10      24.372  17.448  11.433  1.00  0.00           C  
ATOM    304  H1'  DT    10      25.240  16.807  11.336  1.00  0.00           H  
ATOM    305  N1   DT    10      23.381  17.036  10.385  1.00  0.00           N  
ATOM    306  C6   DT    10      22.176  17.698  10.217  1.00  0.00           C  
ATOM    307  H6   DT    10      21.931  18.544  10.859  1.00  0.00           H  
ATOM    308  C5   DT    10      21.280  17.311   9.255  1.00  0.00           C  
ATOM    309  C7   DT    10      19.982  18.076   9.125  1.00  0.00           C  
ATOM    310  H71  DT    10      19.148  17.382   9.030  1.00  0.00           H  
ATOM    311  H72  DT    10      19.796  18.704  10.000  1.00  0.00           H  
ATOM    312  H73  DT    10      20.004  18.709   8.236  1.00  0.00           H  
ATOM    313  C4   DT    10      21.558  16.157   8.399  1.00  0.00           C  
ATOM    314  O4   DT    10      20.830  15.706   7.513  1.00  0.00           O  
ATOM    315  N3   DT    10      22.778  15.577   8.610  1.00  0.00           N  
ATOM    316  H3   DT    10      23.010  14.777   8.051  1.00  0.00           H  
ATOM    317  C2   DT    10      23.711  15.956   9.563  1.00  0.00           C  
ATOM    318  O2   DT    10      24.789  15.370   9.613  1.00  0.00           O  
ATOM    319  C3'  DT    10      25.469  19.026  12.737  1.00  0.00           C  
ATOM    320  H3'  DT    10      25.254  20.006  13.175  1.00  0.00           H  
ATOM    321  C2'  DT    10      24.816  18.908  11.360  1.00  0.00           C  
ATOM    322  H2'  DT    10      23.944  19.581  11.302  1.00  0.00           H  
ATOM    323 H2''  DT    10      25.543  19.067  10.557  1.00  0.00           H  
ATOM    324  O3'  DT    10      26.869  18.789  12.609  1.00  0.00           O  
ATOM    325  P    DT    11      27.971  19.669  13.343  1.00  0.00           P  
ATOM    326  OP1  DT    11      27.579  21.087  13.242  1.00  0.00           O  
ATOM    327  OP2  DT    11      29.262  19.260  12.749  1.00  0.00           O  
ATOM    328  O5'  DT    11      27.912  19.191  14.879  1.00  0.00           O  
ATOM    329  C5'  DT    11      28.266  17.863  15.238  1.00  0.00           C  
ATOM    330  H5'  DT    11      29.058  17.483  14.595  1.00  0.00           H  
ATOM    331 H5''  DT    11      27.400  17.217  15.111  1.00  0.00           H  
ATOM    332  C4'  DT    11      28.769  17.786  16.685  1.00  0.00           C  
ATOM    333  H4'  DT    11      29.049  16.747  16.894  1.00  0.00           H  
ATOM    334  O4'  DT    11      29.895  18.657  16.884  1.00  0.00           O  
ATOM    335  C1'  DT    11      29.662  19.441  18.071  1.00  0.00           C  
ATOM    336  H1'  DT    11      30.054  18.912  18.947  1.00  0.00           H  
ATOM    337  N1   DT    11      30.272  20.784  17.896  1.00  0.00           N  
ATOM    338  C6   DT    11      29.975  21.519  16.773  1.00  0.00           C  
ATOM    339  H6   DT    11      29.264  21.139  16.063  1.00  0.00           H  
ATOM    340  C5   DT    11      30.555  22.722  16.564  1.00  0.00           C  
ATOM    341  C7   DT    11      30.191  23.458  15.293  1.00  0.00           C  
ATOM    342  H71  DT    11      29.170  23.203  15.005  1.00  0.00           H  
ATOM    343  H72  DT    11      30.259  24.531  15.472  1.00  0.00           H  
ATOM    344  H73  DT    11      30.883  23.190  14.496  1.00  0.00           H  
ATOM    345  C4   DT    11      31.551  23.259  17.499  1.00  0.00           C  
ATOM    346  O4   DT    11      32.194  24.306  17.394  1.00  0.00           O  
ATOM    347  N3   DT    11      31.770  22.479  18.619  1.00  0.00           N  
ATOM    348  H3   DT    11      32.514  22.758  19.233  1.00  0.00           H  
ATOM    349  C2   DT    11      31.185  21.252  18.856  1.00  0.00           C  
ATOM    350  O2   DT    11      31.478  20.628  19.875  1.00  0.00           O  
ATOM    351  C3'  DT    11      27.672  18.188  17.676  1.00  0.00           C  
ATOM    352  H3'  DT    11      26.708  18.295  17.192  1.00  0.00           H  
ATOM    353  C2'  DT    11      28.139  19.531  18.218  1.00  0.00           C  
ATOM    354  H2'  DT    11      27.737  20.333  17.618  1.00  0.00           H  
ATOM    355 H2''  DT    11      27.838  19.682  19.261  1.00  0.00           H  
ATOM    356  O3'  DT    11      27.576  17.263  18.740  1.00  0.00           O  
ATOM    357  P    DG    12      26.646  15.980  18.604  1.00  0.00           P  
ATOM    358  OP1  DG    12      27.191  15.089  17.557  1.00  0.00           O  
ATOM    359  OP2  DG    12      25.261  16.487  18.444  1.00  0.00           O  
ATOM    360  O5'  DG    12      26.743  15.261  20.017  1.00  0.00           O  
ATOM    361  C5'  DG    12      27.878  14.507  20.423  1.00  0.00           C  
ATOM    362  H5'  DG    12      28.726  14.777  19.795  1.00  0.00           H  
ATOM    363 H5''  DG    12      27.645  13.446  20.295  1.00  0.00           H  
ATOM    364  C4'  DG    12      28.274  14.778  21.880  1.00  0.00           C  
ATOM    365  H4'  DG    12      29.030  14.042  22.166  1.00  0.00           H  
ATOM    366  O4'  DG    12      28.830  16.081  22.031  1.00  0.00           O  
ATOM    367  C1'  DG    12      28.153  16.721  23.102  1.00  0.00           C  
ATOM    368  H1'  DG    12      28.662  16.456  24.027  1.00  0.00           H  
ATOM    369  N9   DG    12      28.231  18.179  22.909  1.00  0.00           N  
ATOM    370  C8   DG    12      27.696  18.959  21.900  1.00  0.00           C  
ATOM    371  H8   DG    12      27.095  18.547  21.089  1.00  0.00           H  
ATOM    372  N7   DG    12      28.025  20.219  21.996  1.00  0.00           N  
ATOM    373  C5   DG    12      28.842  20.278  23.136  1.00  0.00           C  
ATOM    374  C6   DG    12      29.510  21.391  23.745  1.00  0.00           C  
ATOM    375  O6   DG    12      29.611  22.565  23.400  1.00  0.00           O  
ATOM    376  N1   DG    12      30.163  21.018  24.912  1.00  0.00           N  
ATOM    377  H1   DG    12      30.697  21.718  25.389  1.00  0.00           H  
ATOM    378  C2   DG    12      30.190  19.754  25.409  1.00  0.00           C  
ATOM    379  N2   DG    12      30.825  19.587  26.537  1.00  0.00           N  
ATOM    380  H21  DG    12      31.280  20.370  26.966  1.00  0.00           H  
ATOM    381  H22  DG    12      30.911  18.648  26.863  1.00  0.00           H  
ATOM    382  N3   DG    12      29.566  18.714  24.885  1.00  0.00           N  
ATOM    383  C4   DG    12      28.912  19.043  23.723  1.00  0.00           C  
ATOM    384  C3'  DG    12      27.047  14.688  22.811  1.00  0.00           C  
ATOM    385  H3'  DG    12      26.203  14.216  22.316  1.00  0.00           H  
ATOM    386  C2'  DG    12      26.735  16.140  23.147  1.00  0.00           C  
ATOM    387  H2'  DG    12      26.143  16.573  22.329  1.00  0.00           H  
ATOM    388 H2''  DG    12      26.289  16.252  24.151  1.00  0.00           H  
ATOM    389  O3'  DG    12      27.310  13.991  24.028  1.00  0.00           O  
ATOM    390  P    DT    13      27.621  12.402  24.087  1.00  0.00           P  
ATOM    391  OP1  DT    13      28.961  12.082  23.560  1.00  0.00           O  
ATOM    392  OP2  DT    13      26.465  11.670  23.533  1.00  0.00           O  
ATOM    393  O5'  DT    13      27.653  12.162  25.670  1.00  0.00           O  
ATOM    394  C5'  DT    13      28.434  12.983  26.547  1.00  0.00           C  
ATOM    395  H5'  DT    13      27.797  13.502  27.272  1.00  0.00           H  
ATOM    396 H5''  DT    13      29.004  13.731  25.978  1.00  0.00           H  
ATOM    397  C4'  DT    13      29.453  12.149  27.346  1.00  0.00           C  
ATOM    398  H4'  DT    13      30.050  12.811  27.967  1.00  0.00           H  
ATOM    399  O4'  DT    13      28.799  11.216  28.188  1.00  0.00           O  
ATOM    400  C1'  DT    13      29.464   9.960  28.015  1.00  0.00           C  
ATOM    401  H1'  DT    13      30.392   9.935  28.596  1.00  0.00           H  
ATOM    402  N1   DT    13      28.651   8.766  28.377  1.00  0.00           N  
ATOM    403  C6   DT    13      27.275   8.813  28.408  1.00  0.00           C  
ATOM    404  H6   DT    13      26.764   9.741  28.182  1.00  0.00           H  
ATOM    405  C5   DT    13      26.549   7.699  28.718  1.00  0.00           C  
ATOM    406  C7   DT    13      25.028   7.781  28.750  1.00  0.00           C  
ATOM    407  H71  DT    13      24.612   7.159  27.965  1.00  0.00           H  
ATOM    408  H72  DT    13      24.663   7.415  29.704  1.00  0.00           H  
ATOM    409  H73  DT    13      24.673   8.805  28.611  1.00  0.00           H  
ATOM    410  C4   DT    13      27.209   6.422  29.020  1.00  0.00           C  
ATOM    411  O4   DT    13      26.635   5.384  29.324  1.00  0.00           O  
ATOM    412  N3   DT    13      28.575   6.458  28.964  1.00  0.00           N  
ATOM    413  H3   DT    13      29.079   5.613  29.225  1.00  0.00           H  
ATOM    414  C2   DT    13      29.335   7.568  28.628  1.00  0.00           C  
ATOM    415  O2   DT    13      30.568   7.464  28.582  1.00  0.00           O  
ATOM    416  C3'  DT    13      30.408  11.357  26.438  1.00  0.00           C  
ATOM    417  H3'  DT    13      30.368  11.729  25.423  1.00  0.00           H  
ATOM    418  C2'  DT    13      29.832   9.954  26.545  1.00  0.00           C  
ATOM    419  H2'  DT    13      28.946   9.848  25.901  1.00  0.00           H  
ATOM    420 H2''  DT    13      30.552   9.190  26.292  1.00  0.00           H  
ATOM    421  O3'  DT    13      31.738  11.387  26.916  1.00  0.00           O  
ATOM    422  P    DT    14      32.971  11.123  25.952  1.00  0.00           P  
ATOM    423  OP1  DT    14      32.548  10.202  24.883  1.00  0.00           O  
ATOM    424  OP2  DT    14      34.084  10.693  26.830  1.00  0.00           O  
ATOM    425  O5'  DT    14      33.285  12.526  25.285  1.00  0.00           O  
ATOM    426  C5'  DT    14      34.019  13.542  25.990  1.00  0.00           C  
ATOM    427  H5'  DT    14      35.067  13.498  25.720  1.00  0.00           H  
ATOM    428 H5''  DT    14      33.946  13.358  27.067  1.00  0.00           H  
ATOM    429  C4'  DT    14      33.470  14.957  25.713  1.00  0.00           C  
ATOM    430  H4'  DT    14      34.015  15.662  26.340  1.00  0.00           H  
ATOM    431  O4'  DT    14      33.592  15.330  24.337  1.00  0.00           O  
ATOM    432  C1'  DT    14      32.509  16.203  24.073  1.00  0.00           C  
ATOM    433  H1'  DT    14      32.662  17.131  24.628  1.00  0.00           H  
ATOM    434  N1   DT    14      32.356  16.516  22.623  1.00  0.00           N  
ATOM    435  C6   DT    14      32.135  15.515  21.697  1.00  0.00           C  
ATOM    436  H6   DT    14      32.089  14.487  22.031  1.00  0.00           H  
ATOM    437  C5   DT    14      32.031  15.809  20.372  1.00  0.00           C  
ATOM    438  C7   DT    14      31.828  14.682  19.365  1.00  0.00           C  
ATOM    439  H71  DT    14      32.663  14.685  18.666  1.00  0.00           H  
ATOM    440  H72  DT    14      31.798  13.715  19.861  1.00  0.00           H  
ATOM    441  H73  DT    14      30.903  14.824  18.786  1.00  0.00           H  
ATOM    442  C4   DT    14      32.127  17.186  19.900  1.00  0.00           C  
ATOM    443  O4   DT    14      32.126  17.555  18.726  1.00  0.00           O  
ATOM    444  N3   DT    14      32.259  18.134  20.889  1.00  0.00           N  
ATOM    445  H3   DT    14      32.191  19.101  20.608  1.00  0.00           H  
ATOM    446  C2   DT    14      32.372  17.872  22.238  1.00  0.00           C  
ATOM    447  O2   DT    14      32.484  18.814  23.029  1.00  0.00           O  
ATOM    448  C3'  DT    14      31.961  15.088  26.059  1.00  0.00           C  
ATOM    449  H3'  DT    14      31.529  14.145  26.416  1.00  0.00           H  
ATOM    450  C2'  DT    14      31.324  15.493  24.733  1.00  0.00           C  
ATOM    451  H2'  DT    14      31.024  14.618  24.182  1.00  0.00           H  
ATOM    452 H2''  DT    14      30.477  16.172  24.880  1.00  0.00           H  
ATOM    453  O3'  DT    14      31.724  16.149  26.963  1.00  0.00           O  
ATOM    454  P    DG    15      31.665  15.953  28.549  1.00  0.00           P  
ATOM    455  OP1  DG    15      32.685  16.873  29.102  1.00  0.00           O  
ATOM    456  OP2  DG    15      31.737  14.517  28.880  1.00  0.00           O  
ATOM    457  O5'  DG    15      30.217  16.487  28.908  1.00  0.00           O  
ATOM    458  C5'  DG    15      29.063  15.927  28.302  1.00  0.00           C  
ATOM    459  H5'  DG    15      28.821  15.001  28.815  1.00  0.00           H  
ATOM    460 H5''  DG    15      29.255  15.694  27.246  1.00  0.00           H  
ATOM    461  C4'  DG    15      27.830  16.847  28.380  1.00  0.00           C  
ATOM    462  H4'  DG    15      27.386  16.728  29.368  1.00  0.00           H  
ATOM    463  O4'  DG    15      28.177  18.209  28.179  1.00  0.00           O  
ATOM    464  C1'  DG    15      26.979  18.916  27.930  1.00  0.00           C  
ATOM    465  H1'  DG    15      26.408  18.987  28.865  1.00  0.00           H  
ATOM    466  N9   DG    15      27.206  20.278  27.353  1.00  0.00           N  
ATOM    467  C8   DG    15      26.700  20.796  26.182  1.00  0.00           C  
ATOM    468  H8   DG    15      26.061  20.221  25.515  1.00  0.00           H  
ATOM    469  N7   DG    15      26.993  22.051  25.978  1.00  0.00           N  
ATOM    470  C5   DG    15      27.785  22.369  27.091  1.00  0.00           C  
ATOM    471  C6   DG    15      28.385  23.619  27.456  1.00  0.00           C  
ATOM    472  O6   DG    15      28.313  24.693  26.886  1.00  0.00           O  
ATOM    473  N1   DG    15      29.088  23.586  28.640  1.00  0.00           N  
ATOM    474  H1   DG    15      29.450  24.491  28.955  1.00  0.00           H  
ATOM    475  C2   DG    15      29.225  22.475  29.391  1.00  0.00           C  
ATOM    476  N2   DG    15      29.869  22.631  30.507  1.00  0.00           N  
ATOM    477  H21  DG    15      30.250  23.540  30.725  1.00  0.00           H  
ATOM    478  H22  DG    15      29.950  21.841  31.135  1.00  0.00           H  
ATOM    479  N3   DG    15      28.668  21.283  29.105  1.00  0.00           N  
ATOM    480  C4   DG    15      27.948  21.305  27.928  1.00  0.00           C  
ATOM    481  C3'  DG    15      26.764  16.556  27.296  1.00  0.00           C  
ATOM    482  H3'  DG    15      27.263  16.183  26.400  1.00  0.00           H  
ATOM    483  C2'  DG    15      26.232  17.958  26.978  1.00  0.00           C  
ATOM    484  H2'  DG    15      26.478  18.169  25.939  1.00  0.00           H  
ATOM    485 H2''  DG    15      25.150  18.047  27.101  1.00  0.00           H  
ATOM    486  O3'  DG    15      25.712  15.642  27.590  1.00  0.00           O  
ATOM    487  P    DT    16      24.874  15.597  28.957  1.00  0.00           P  
ATOM    488  OP1  DT    16      23.654  14.786  28.755  1.00  0.00           O  
ATOM    489  OP2  DT    16      24.703  16.962  29.483  1.00  0.00           O  
ATOM    490  O5'  DT    16      25.823  14.816  29.981  1.00  0.00           O  
ATOM    491  C5'  DT    16      26.064  13.430  29.883  1.00  0.00           C  
ATOM    492  H5'  DT    16      26.930  13.226  29.246  1.00  0.00           H  
ATOM    493 H5''  DT    16      25.186  12.919  29.482  1.00  0.00           H  
ATOM    494  C4'  DT    16      26.325  12.871  31.284  1.00  0.00           C  
ATOM    495  H4'  DT    16      25.450  13.018  31.903  1.00  0.00           H  
ATOM    496  O4'  DT    16      26.608  11.487  31.185  1.00  0.00           O  
ATOM    497  C1'  DT    16      27.494  11.177  32.232  1.00  0.00           C  
ATOM    498  H1'  DT    16      26.962  11.256  33.189  1.00  0.00           H  
ATOM    499  N1   DT    16      28.009   9.778  32.118  1.00  0.00           N  
ATOM    500  C6   DT    16      29.332   9.472  31.859  1.00  0.00           C  
ATOM    501  H6   DT    16      30.036  10.263  31.674  1.00  0.00           H  
ATOM    502  C5   DT    16      29.787   8.186  31.906  1.00  0.00           C  
ATOM    503  C7   DT    16      31.254   7.911  31.633  1.00  0.00           C  
ATOM    504  H71  DT    16      31.342   7.027  31.015  1.00  0.00           H  
ATOM    505  H72  DT    16      31.737   8.729  31.117  1.00  0.00           H  
ATOM    506  H73  DT    16      31.788   7.711  32.557  1.00  0.00           H  
ATOM    507  C4   DT    16      28.875   7.085  32.143  1.00  0.00           C  
ATOM    508  O4   DT    16      29.170   5.883  32.158  1.00  0.00           O  
ATOM    509  N3   DT    16      27.563   7.463  32.330  1.00  0.00           N  
ATOM    510  H3   DT    16      26.922   6.740  32.604  1.00  0.00           H  
ATOM    511  C2   DT    16      27.086   8.747  32.352  1.00  0.00           C  
ATOM    512  O2   DT    16      25.908   8.941  32.605  1.00  0.00           O  
ATOM    513  C3'  DT    16      27.543  13.505  31.989  1.00  0.00           C  
ATOM    514  H3'  DT    16      28.007  14.276  31.362  1.00  0.00           H  
ATOM    515  C2'  DT    16      28.504  12.328  32.132  1.00  0.00           C  
ATOM    516  H2'  DT    16      29.112  12.237  31.236  1.00  0.00           H  
ATOM    517 H2''  DT    16      29.128  12.434  33.018  1.00  0.00           H  
ATOM    518  O3'  DT    16      27.218  14.000  33.284  1.00  0.00           O  
ATOM    519  P    DG    17      27.660  15.457  33.762  1.00  0.00           P  
ATOM    520  OP1  DG    17      29.020  15.699  33.236  1.00  0.00           O  
ATOM    521  OP2  DG    17      27.480  15.553  35.233  1.00  0.00           O  
ATOM    522  O5'  DG    17      26.626  16.476  33.098  1.00  0.00           O  
ATOM    523  C5'  DG    17      26.992  17.459  32.116  1.00  0.00           C  
ATOM    524  H5'  DG    17      26.132  17.610  31.465  1.00  0.00           H  
ATOM    525 H5''  DG    17      27.788  17.063  31.486  1.00  0.00           H  
ATOM    526  C4'  DG    17      27.409  18.836  32.665  1.00  0.00           C  
ATOM    527  H4'  DG    17      28.433  18.762  33.045  1.00  0.00           H  
ATOM    528  O4'  DG    17      27.330  19.801  31.609  1.00  0.00           O  
ATOM    529  C1'  DG    17      26.791  21.011  32.117  1.00  0.00           C  
ATOM    530  H1'  DG    17      27.585  21.576  32.621  1.00  0.00           H  
ATOM    531  N9   DG    17      26.161  21.828  31.044  1.00  0.00           N  
ATOM    532  C8   DG    17      25.294  21.408  30.061  1.00  0.00           C  
ATOM    533  H8   DG    17      25.000  20.372  30.011  1.00  0.00           H  
ATOM    534  N7   DG    17      24.976  22.340  29.199  1.00  0.00           N  
ATOM    535  C5   DG    17      25.620  23.469  29.700  1.00  0.00           C  
ATOM    536  C6   DG    17      25.654  24.817  29.232  1.00  0.00           C  
ATOM    537  O6   DG    17      25.119  25.263  28.231  1.00  0.00           O  
ATOM    538  N1   DG    17      26.377  25.688  30.023  1.00  0.00           N  
ATOM    539  H1   DG    17      26.445  26.647  29.699  1.00  0.00           H  
ATOM    540  C2   DG    17      27.023  25.309  31.144  1.00  0.00           C  
ATOM    541  N2   DG    17      27.560  26.235  31.893  1.00  0.00           N  
ATOM    542  H21  DG    17      27.578  27.204  31.589  1.00  0.00           H  
ATOM    543  H22  DG    17      27.947  25.908  32.758  1.00  0.00           H  
ATOM    544  N3   DG    17      26.997  24.076  31.631  1.00  0.00           N  
ATOM    545  C4   DG    17      26.297  23.189  30.853  1.00  0.00           C  
ATOM    546  C3'  DG    17      26.497  19.350  33.794  1.00  0.00           C  
ATOM    547  H3'  DG    17      25.768  18.586  34.114  1.00  0.00           H  
ATOM    548  C2'  DG    17      25.793  20.559  33.171  1.00  0.00           C  
ATOM    549  H2'  DG    17      24.865  20.235  32.711  1.00  0.00           H  
ATOM    550 H2''  DG    17      25.610  21.357  33.886  1.00  0.00           H  
ATOM    551  O3'  DG    17      27.307  19.746  34.904  1.00  0.00           O  
ATOM    552  P    DG    18      26.713  19.994  36.370  1.00  0.00           P  
ATOM    553  OP1  DG    18      27.807  19.689  37.317  1.00  0.00           O  
ATOM    554  OP2  DG    18      25.460  19.232  36.498  1.00  0.00           O  
ATOM    555  O5'  DG    18      26.369  21.562  36.415  1.00  0.00           O  
ATOM    556  C5'  DG    18      27.362  22.566  36.627  1.00  0.00           C  
ATOM    557  H5'  DG    18      28.090  22.497  35.811  1.00  0.00           H  
ATOM    558 H5''  DG    18      27.838  22.372  37.598  1.00  0.00           H  
ATOM    559  C4'  DG    18      26.779  23.995  36.649  1.00  0.00           C  
ATOM    560  H4'  DG    18      27.519  24.619  37.119  1.00  0.00           H  
ATOM    561  O4'  DG    18      26.471  24.462  35.327  1.00  0.00           O  
ATOM    562  C1'  DG    18      25.160  25.007  35.368  1.00  0.00           C  
ATOM    563  H1'  DG    18      25.195  26.020  35.809  1.00  0.00           H  
ATOM    564  N9   DG    18      24.552  25.110  34.038  1.00  0.00           N  
ATOM    565  C8   DG    18      24.013  24.104  33.277  1.00  0.00           C  
ATOM    566  H8   DG    18      23.974  23.059  33.578  1.00  0.00           H  
ATOM    567  N7   DG    18      23.491  24.529  32.157  1.00  0.00           N  
ATOM    568  C5   DG    18      23.719  25.914  32.184  1.00  0.00           C  
ATOM    569  C6   DG    18      23.355  26.926  31.234  1.00  0.00           C  
ATOM    570  O6   DG    18      22.797  26.812  30.145  1.00  0.00           O  
ATOM    571  N1   DG    18      23.731  28.194  31.647  1.00  0.00           N  
ATOM    572  H1   DG    18      23.563  28.939  30.978  1.00  0.00           H  
ATOM    573  C2   DG    18      24.374  28.471  32.813  1.00  0.00           C  
ATOM    574  N2   DG    18      24.655  29.727  33.091  1.00  0.00           N  
ATOM    575  H21  DG    18      24.456  30.454  32.416  1.00  0.00           H  
ATOM    576  H22  DG    18      25.155  29.945  33.927  1.00  0.00           H  
ATOM    577  N3   DG    18      24.666  27.564  33.739  1.00  0.00           N  
ATOM    578  C4   DG    18      24.331  26.285  33.341  1.00  0.00           C  
ATOM    579  C3'  DG    18      25.455  24.088  37.455  1.00  0.00           C  
ATOM    580  H3'  DG    18      25.298  23.224  38.108  1.00  0.00           H  
ATOM    581  C2'  DG    18      24.419  24.096  36.351  1.00  0.00           C  
ATOM    582  H2'  DG    18      24.281  23.099  35.959  1.00  0.00           H  
ATOM    583 H2''  DG    18      23.466  24.505  36.654  1.00  0.00           H  
ATOM    584  O3'  DG    18      25.237  25.286  38.220  1.00  0.00           O  
ATOM    585  P    DT    19      26.250  25.809  39.339  1.00  0.00           P  
ATOM    586  OP1  DT    19      26.809  24.647  40.066  1.00  0.00           O  
ATOM    587  OP2  DT    19      25.552  26.872  40.089  1.00  0.00           O  
ATOM    588  O5'  DT    19      27.388  26.517  38.507  1.00  0.00           O  
ATOM    589  C5'  DT    19      28.293  27.458  39.070  1.00  0.00           C  
ATOM    590  H5'  DT    19      29.120  26.945  39.582  1.00  0.00           H  
ATOM    591 H5''  DT    19      27.753  28.068  39.802  1.00  0.00           H  
ATOM    592  C4'  DT    19      28.829  28.415  37.996  1.00  0.00           C  
ATOM    593  H4'  DT    19      29.369  29.216  38.483  1.00  0.00           H  
ATOM    594  O4'  DT    19      29.738  27.782  37.107  1.00  0.00           O  
ATOM    595  C1'  DT    19      29.485  28.253  35.805  1.00  0.00           C  
ATOM    596  H1'  DT    19      29.957  29.232  35.695  1.00  0.00           H  
ATOM    597  N1   DT    19      30.030  27.357  34.749  1.00  0.00           N  
ATOM    598  C6   DT    19      29.787  26.001  34.764  1.00  0.00           C  
ATOM    599  H6   DT    19      29.297  25.553  35.627  1.00  0.00           H  
ATOM    600  C5   DT    19      30.252  25.209  33.762  1.00  0.00           C  
ATOM    601  C7   DT    19      30.035  23.715  33.868  1.00  0.00           C  
ATOM    602  H71  DT    19      29.219  23.392  33.230  1.00  0.00           H  
ATOM    603  H72  DT    19      30.927  23.166  33.574  1.00  0.00           H  
ATOM    604  H73  DT    19      29.799  23.419  34.894  1.00  0.00           H  
ATOM    605  C4   DT    19      30.994  25.736  32.627  1.00  0.00           C  
ATOM    606  O4   DT    19      31.467  25.088  31.697  1.00  0.00           O  
ATOM    607  N3   DT    19      31.126  27.101  32.645  1.00  0.00           N  
ATOM    608  H3   DT    19      31.479  27.553  31.814  1.00  0.00           H  
ATOM    609  C2   DT    19      30.707  27.942  33.662  1.00  0.00           C  
ATOM    610  O2   DT    19      30.922  29.160  33.588  1.00  0.00           O  
ATOM    611  C3'  DT    19      27.721  29.039  37.118  1.00  0.00           C  
ATOM    612  H3'  DT    19      26.745  28.767  37.502  1.00  0.00           H  
ATOM    613  C2'  DT    19      27.964  28.374  35.766  1.00  0.00           C  
ATOM    614  H2'  DT    19      27.490  27.374  35.771  1.00  0.00           H  
ATOM    615 H2''  DT    19      27.605  28.982  34.932  1.00  0.00           H  
ATOM    616  O3'  DT    19      27.890  30.459  37.120  1.00  0.00           O  
ATOM    617  P    DG    20      27.045  31.438  36.187  1.00  0.00           P  
ATOM    618  OP1  DG    20      27.024  32.723  36.912  1.00  0.00           O  
ATOM    619  OP2  DG    20      25.759  30.783  35.859  1.00  0.00           O  
ATOM    620  O5'  DG    20      27.931  31.561  34.874  1.00  0.00           O  
ATOM    621  C5'  DG    20      29.162  32.283  34.877  1.00  0.00           C  
ATOM    622  H5'  DG    20      29.961  31.586  34.683  1.00  0.00           H  
ATOM    623 H5''  DG    20      29.346  32.725  35.851  1.00  0.00           H  
ATOM    624  C4'  DG    20      29.223  33.409  33.824  1.00  0.00           C  
ATOM    625  H4'  DG    20      30.009  34.098  34.136  1.00  0.00           H  
ATOM    626  O4'  DG    20      29.552  32.847  32.551  1.00  0.00           O  
ATOM    627  C1'  DG    20      28.386  32.827  31.748  1.00  0.00           C  
ATOM    628  H1'  DG    20      28.538  33.459  30.892  1.00  0.00           H  
ATOM    629  N9   DG    20      28.097  31.464  31.262  1.00  0.00           N  
ATOM    630  C8   DG    20      28.109  30.275  31.955  1.00  0.00           C  
ATOM    631  H8   DG    20      28.503  30.172  32.971  1.00  0.00           H  
ATOM    632  N7   DG    20      27.567  29.275  31.298  1.00  0.00           N  
ATOM    633  C5   DG    20      27.226  29.842  30.056  1.00  0.00           C  
ATOM    634  C6   DG    20      26.547  29.289  28.903  1.00  0.00           C  
ATOM    635  O6   DG    20      26.067  28.165  28.719  1.00  0.00           O  
ATOM    636  N1   DG    20      26.452  30.214  27.869  1.00  0.00           N  
ATOM    637  H1   DG    20      26.016  29.906  27.013  1.00  0.00           H  
ATOM    638  C2   DG    20      26.925  31.478  27.929  1.00  0.00           C  
ATOM    639  N2   DG    20      26.812  32.219  26.861  1.00  0.00           N  
ATOM    640  H21  DG    20      26.315  31.902  26.043  1.00  0.00           H  
ATOM    641  H22  DG    20      27.138  33.159  26.949  1.00  0.00           H  
ATOM    642  N3   DG    20      27.524  32.018  28.980  1.00  0.00           N  
ATOM    643  C4   DG    20      27.614  31.144  30.025  1.00  0.00           C  
ATOM    644  C3'  DG    20      27.910  34.190  33.678  1.00  0.00           C  
ATOM    645  H3'  DG    20      27.330  34.112  34.589  1.00  0.00           H  
ATOM    646  C2'  DG    20      27.222  33.434  32.549  1.00  0.00           C  
ATOM    647  H2'  DG    20      26.585  32.642  32.952  1.00  0.00           H  
ATOM    648 H2''  DG    20      26.623  34.113  31.930  1.00  0.00           H  
ATOM    649  O3'  DG    20      28.166  35.549  33.311  1.00  0.00           O  
ATOM    650  P    DG    21      27.421  36.769  34.009  1.00  0.00           P  
ATOM    651  OP1  DG    21      28.396  37.886  33.994  1.00  0.00           O  
ATOM    652  OP2  DG    21      26.847  36.329  35.301  1.00  0.00           O  
ATOM    653  O5'  DG    21      26.158  37.081  33.062  1.00  0.00           O  
ATOM    654  C5'  DG    21      26.291  37.699  31.792  1.00  0.00           C  
ATOM    655  H5'  DG    21      27.171  37.288  31.301  1.00  0.00           H  
ATOM    656 H5''  DG    21      26.392  38.787  31.896  1.00  0.00           H  
ATOM    657  C4'  DG    21      25.074  37.366  30.914  1.00  0.00           C  
ATOM    658  H4'  DG    21      25.145  37.971  30.008  1.00  0.00           H  
ATOM    659  O4'  DG    21      25.050  35.979  30.570  1.00  0.00           O  
ATOM    660  C1'  DG    21      23.695  35.547  30.641  1.00  0.00           C  
ATOM    661  H1'  DG    21      23.157  35.927  29.757  1.00  0.00           H  
ATOM    662  N9   DG    21      23.590  34.076  30.687  1.00  0.00           N  
ATOM    663  C8   DG    21      23.932  33.205  31.687  1.00  0.00           C  
ATOM    664  H8   DG    21      24.345  33.538  32.625  1.00  0.00           H  
ATOM    665  N7   DG    21      23.821  31.936  31.364  1.00  0.00           N  
ATOM    666  C5   DG    21      23.292  32.009  30.051  1.00  0.00           C  
ATOM    667  C6   DG    21      22.851  31.009  29.123  1.00  0.00           C  
ATOM    668  O6   DG    21      22.905  29.798  29.253  1.00  0.00           O  
ATOM    669  N1   DG    21      22.267  31.483  27.960  1.00  0.00           N  
ATOM    670  H1   DG    21      21.976  30.786  27.281  1.00  0.00           H  
ATOM    671  C2   DG    21      22.150  32.808  27.683  1.00  0.00           C  
ATOM    672  N2   DG    21      21.452  33.188  26.645  1.00  0.00           N  
ATOM    673  H21  DG    21      21.093  32.488  26.011  1.00  0.00           H  
ATOM    674  H22  DG    21      21.361  34.180  26.489  1.00  0.00           H  
ATOM    675  N3   DG    21      22.510  33.764  28.531  1.00  0.00           N  
ATOM    676  C4   DG    21      23.086  33.298  29.682  1.00  0.00           C  
ATOM    677  C3'  DG    21      23.720  37.679  31.593  1.00  0.00           C  
ATOM    678  H3'  DG    21      23.840  38.255  32.524  1.00  0.00           H  
ATOM    679  C2'  DG    21      23.122  36.303  31.846  1.00  0.00           C  
ATOM    680  H2'  DG    21      23.521  35.925  32.777  1.00  0.00           H  
ATOM    681 H2''  DG    21      22.032  36.335  31.841  1.00  0.00           H  
ATOM    682  O3'  DG    21      22.869  38.356  30.674  1.00  0.00           O  
ATOM    683  P    DT    22      21.752  39.400  31.134  1.00  0.00           P  
ATOM    684  OP1  DT    22      22.382  40.522  31.875  1.00  0.00           O  
ATOM    685  OP2  DT    22      20.603  38.685  31.730  1.00  0.00           O  
ATOM    686  O5'  DT    22      21.217  40.018  29.765  1.00  0.00           O  
ATOM    687  C5'  DT    22      20.401  39.251  28.876  1.00  0.00           C  
ATOM    688  H5'  DT    22      19.360  39.603  28.909  1.00  0.00           H  
ATOM    689 H5''  DT    22      20.416  38.191  29.158  1.00  0.00           H  
ATOM    690  C4'  DT    22      20.885  39.318  27.426  1.00  0.00           C  
ATOM    691  H4'  DT    22      20.115  38.869  26.795  1.00  0.00           H  
ATOM    692  O4'  DT    22      21.038  40.674  27.021  1.00  0.00           O  
ATOM    693  C1'  DT    22      22.354  40.874  26.563  1.00  0.00           C  
ATOM    694  H1'  DT    22      22.335  40.672  25.509  1.00  0.00           H  
ATOM    695  N1   DT    22      22.772  42.296  26.751  1.00  0.00           N  
ATOM    696  C6   DT    22      22.943  42.839  28.013  1.00  0.00           C  
ATOM    697  H6   DT    22      22.762  42.212  28.885  1.00  0.00           H  
ATOM    698  C5   DT    22      23.242  44.167  28.171  1.00  0.00           C  
ATOM    699  C7   DT    22      23.328  44.733  29.578  1.00  0.00           C  
ATOM    700  H71  DT    22      23.264  43.948  30.342  1.00  0.00           H  
ATOM    701  H72  DT    22      24.261  45.272  29.713  1.00  0.00           H  
ATOM    702  H73  DT    22      22.512  45.436  29.740  1.00  0.00           H  
ATOM    703  C4   DT    22      23.449  45.034  27.009  1.00  0.00           C  
ATOM    704  O4   DT    22      23.744  46.224  27.014  1.00  0.00           O  
ATOM    705  N3   DT    22      23.270  44.424  25.809  1.00  0.00           N  
ATOM    706  H3   DT    22      23.405  44.978  24.974  1.00  0.00           H  
ATOM    707  C2   DT    22      22.931  43.098  25.613  1.00  0.00           C  
ATOM    708  O2   DT    22      22.789  42.681  24.459  1.00  0.00           O  
ATOM    709  C3'  DT    22      22.260  38.645  27.215  1.00  0.00           C  
ATOM    710  H3'  DT    22      22.465  37.960  28.038  1.00  0.00           H  
ATOM    711  C2'  DT    22      23.228  39.829  27.257  1.00  0.00           C  
ATOM    712  H2'  DT    22      23.428  40.091  28.309  1.00  0.00           H  
ATOM    713 H2''  DT    22      24.141  39.621  26.680  1.00  0.00           H  
ATOM    714  O3'  DT    22      22.400  37.975  25.938  1.00  0.00           O  
ATOM    715  P    DG    23      21.303  36.964  25.330  1.00  0.00           P  
ATOM    716  OP1  DG    23      20.315  37.767  24.573  1.00  0.00           O  
ATOM    717  OP2  DG    23      20.814  36.054  26.385  1.00  0.00           O  
ATOM    718  O5'  DG    23      22.168  36.089  24.299  1.00  0.00           O  
ATOM    719  C5'  DG    23      22.734  36.661  23.107  1.00  0.00           C  
ATOM    720  H5'  DG    23      23.766  36.897  23.303  1.00  0.00           H  
ATOM    721 H5''  DG    23      22.243  37.609  22.868  1.00  0.00           H  
ATOM    722  C4'  DG    23      22.636  35.755  21.864  1.00  0.00           C  
ATOM    723  H4'  DG    23      22.867  36.362  20.989  1.00  0.00           H  
ATOM    724  O4'  DG    23      23.535  34.658  21.964  1.00  0.00           O  
ATOM    725  C1'  DG    23      22.837  33.419  22.048  1.00  0.00           C  
ATOM    726  H1'  DG    23      22.956  32.861  21.125  1.00  0.00           H  
ATOM    727  N9   DG    23      23.377  32.625  23.173  1.00  0.00           N  
ATOM    728  C8   DG    23      23.824  33.081  24.388  1.00  0.00           C  
ATOM    729  H8   DG    23      23.844  34.139  24.677  1.00  0.00           H  
ATOM    730  N7   DG    23      24.269  32.142  25.182  1.00  0.00           N  
ATOM    731  C5   DG    23      24.037  30.972  24.447  1.00  0.00           C  
ATOM    732  C6   DG    23      24.312  29.586  24.797  1.00  0.00           C  
ATOM    733  O6   DG    23      24.782  29.141  25.828  1.00  0.00           O  
ATOM    734  N1   DG    23      23.900  28.709  23.809  1.00  0.00           N  
ATOM    735  H1   DG    23      24.107  27.742  24.007  1.00  0.00           H  
ATOM    736  C2   DG    23      23.361  29.073  22.628  1.00  0.00           C  
ATOM    737  N2   DG    23      23.002  28.141  21.793  1.00  0.00           N  
ATOM    738  H21  DG    23      23.097  27.151  22.012  1.00  0.00           H  
ATOM    739  H22  DG    23      22.647  28.418  20.888  1.00  0.00           H  
ATOM    740  N3   DG    23      23.100  30.346  22.275  1.00  0.00           N  
ATOM    741  C4   DG    23      23.469  31.241  23.231  1.00  0.00           C  
ATOM    742  C3'  DG    23      21.219  35.190  21.714  1.00  0.00           C  
ATOM    743  H3'  DG    23      20.507  35.762  22.334  1.00  0.00           H  
ATOM    744  C2'  DG    23      21.362  33.758  22.234  1.00  0.00           C  
ATOM    745  H2'  DG    23      21.113  33.761  23.293  1.00  0.00           H  
ATOM    746 H2''  DG    23      20.724  33.069  21.671  1.00  0.00           H  
ATOM    747  O3'  DG    23      20.833  35.207  20.346  1.00  0.00           O  
ATOM    748  P    DG    24      19.300  35.481  19.915  1.00  0.00           P  
ATOM    749  OP1  DG    24      19.251  35.816  18.480  1.00  0.00           O  
ATOM    750  OP2  DG    24      18.671  36.411  20.869  1.00  0.00           O  
ATOM    751  O5'  DG    24      18.529  34.111  20.093  1.00  0.00           O  
ATOM    752  C5'  DG    24      18.728  33.043  19.172  1.00  0.00           C  
ATOM    753  H5'  DG    24      19.785  32.942  18.922  1.00  0.00           H  
ATOM    754 H5''  DG    24      18.205  33.310  18.263  1.00  0.00           H  
ATOM    755  C4'  DG    24      18.224  31.676  19.647  1.00  0.00           C  
ATOM    756  H4'  DG    24      18.195  31.052  18.781  1.00  0.00           H  
ATOM    757  O4'  DG    24      19.125  31.123  20.582  1.00  0.00           O  
ATOM    758  C1'  DG    24      18.391  30.659  21.704  1.00  0.00           C  
ATOM    759  H1'  DG    24      17.998  29.655  21.497  1.00  0.00           H  
ATOM    760  N9   DG    24      19.219  30.598  22.932  1.00  0.00           N  
ATOM    761  C8   DG    24      19.530  31.589  23.835  1.00  0.00           C  
ATOM    762  H8   DG    24      19.249  32.611  23.678  1.00  0.00           H  
ATOM    763  N7   DG    24      20.297  31.211  24.821  1.00  0.00           N  
ATOM    764  C5   DG    24      20.400  29.831  24.624  1.00  0.00           C  
ATOM    765  C6   DG    24      21.018  28.809  25.425  1.00  0.00           C  
ATOM    766  O6   DG    24      21.686  28.965  26.432  1.00  0.00           O  
ATOM    767  N1   DG    24      20.781  27.525  24.997  1.00  0.00           N  
ATOM    768  H1   DG    24      21.121  26.769  25.574  1.00  0.00           H  
ATOM    769  C2   DG    24      20.083  27.247  23.868  1.00  0.00           C  
ATOM    770  N2   DG    24      19.762  26.004  23.639  1.00  0.00           N  
ATOM    771  H21  DG    24      20.021  25.269  24.290  1.00  0.00           H  
ATOM    772  H22  DG    24      19.163  25.770  22.852  1.00  0.00           H  
ATOM    773  N3   DG    24      19.526  28.162  23.068  1.00  0.00           N  
ATOM    774  C4   DG    24      19.714  29.441  23.495  1.00  0.00           C  
ATOM    775  C3'  DG    24      16.839  31.682  20.325  1.00  0.00           C  
ATOM    776  H3'  DG    24      16.292  32.589  20.052  1.00  0.00           H  
ATOM    777  C2'  DG    24      17.210  31.629  21.802  1.00  0.00           C  
ATOM    778  H2'  DG    24      17.529  32.601  22.176  1.00  0.00           H  
ATOM    779 H2''  DG    24      16.388  31.242  22.396  1.00  0.00           H  
ATOM    780  O3'  DG    24      16.079  30.517  20.027  1.00  0.00           O  
ATOM    781  P    DT    25      15.344  30.280  18.655  1.00  0.00           P  
ATOM    782  OP1  DT    25      15.859  31.183  17.597  1.00  0.00           O  
ATOM    783  OP2  DT    25      13.898  30.202  18.922  1.00  0.00           O  
ATOM    784  O5'  DT    25      15.859  28.789  18.367  1.00  0.00           O  
ATOM    785  C5'  DT    25      17.114  28.598  17.706  1.00  0.00           C  
ATOM    786  H5'  DT    25      17.853  29.235  18.182  1.00  0.00           H  
ATOM    787 H5''  DT    25      17.007  28.888  16.665  1.00  0.00           H  
ATOM    788  C4'  DT    25      17.588  27.148  17.788  1.00  0.00           C  
ATOM    789  H4'  DT    25      16.890  26.507  17.225  1.00  0.00           H  
ATOM    790  O4'  DT    25      18.915  27.160  17.249  1.00  0.00           O  
ATOM    791  C1'  DT    25      19.868  26.892  18.285  1.00  0.00           C  
ATOM    792  H1'  DT    25      20.106  25.811  18.250  1.00  0.00           H  
ATOM    793  N1   DT    25      21.095  27.715  18.051  1.00  0.00           N  
ATOM    794  C6   DT    25      21.334  28.952  18.634  1.00  0.00           C  
ATOM    795  H6   DT    25      20.621  29.406  19.309  1.00  0.00           H  
ATOM    796  C5   DT    25      22.496  29.624  18.397  1.00  0.00           C  
ATOM    797  C7   DT    25      22.692  31.003  19.030  1.00  0.00           C  
ATOM    798  H71  DT    25      22.857  31.749  18.259  1.00  0.00           H  
ATOM    799  H72  DT    25      21.836  31.277  19.637  1.00  0.00           H  
ATOM    800  H73  DT    25      23.568  30.957  19.653  1.00  0.00           H  
ATOM    801  C4   DT    25      23.502  29.111  17.468  1.00  0.00           C  
ATOM    802  O4   DT    25      24.578  29.644  17.177  1.00  0.00           O  
ATOM    803  N3   DT    25      23.156  27.910  16.870  1.00  0.00           N  
ATOM    804  H3   DT    25      23.792  27.542  16.173  1.00  0.00           H  
ATOM    805  C2   DT    25      22.002  27.204  17.103  1.00  0.00           C  
ATOM    806  O2   DT    25      21.822  26.158  16.496  1.00  0.00           O  
ATOM    807  C3'  DT    25      17.701  26.655  19.254  1.00  0.00           C  
ATOM    808  H3'  DT    25      16.964  27.138  19.893  1.00  0.00           H  
ATOM    809  C2'  DT    25      19.122  27.111  19.617  1.00  0.00           C  
ATOM    810  H2'  DT    25      19.084  28.165  19.910  1.00  0.00           H  
ATOM    811 H2''  DT    25      19.579  26.519  20.412  1.00  0.00           H  
ATOM    812  O3'  DT    25      17.480  25.241  19.296  1.00  0.00           O  
ATOM    813  P    DG    26      17.768  24.323  20.582  1.00  0.00           P  
ATOM    814  OP1  DG    26      16.884  23.144  20.548  1.00  0.00           O  
ATOM    815  OP2  DG    26      17.737  25.180  21.779  1.00  0.00           O  
ATOM    816  O5'  DG    26      19.275  23.818  20.350  1.00  0.00           O  
ATOM    817  C5'  DG    26      19.618  22.852  19.354  1.00  0.00           C  
ATOM    818  H5'  DG    26      20.336  23.306  18.657  1.00  0.00           H  
ATOM    819 H5''  DG    26      18.734  22.593  18.758  1.00  0.00           H  
ATOM    820  C4'  DG    26      20.236  21.551  19.909  1.00  0.00           C  
ATOM    821  H4'  DG    26      20.242  20.819  19.109  1.00  0.00           H  
ATOM    822  O4'  DG    26      21.560  21.776  20.374  1.00  0.00           O  
ATOM    823  C1'  DG    26      21.598  21.787  21.807  1.00  0.00           C  
ATOM    824  H1'  DG    26      22.230  20.936  22.130  1.00  0.00           H  
ATOM    825  N9   DG    26      22.176  23.045  22.340  1.00  0.00           N  
ATOM    826  C8   DG    26      22.163  24.295  21.778  1.00  0.00           C  
ATOM    827  H8   DG    26      21.712  24.468  20.810  1.00  0.00           H  
ATOM    828  N7   DG    26      22.702  25.218  22.536  1.00  0.00           N  
ATOM    829  C5   DG    26      23.087  24.527  23.692  1.00  0.00           C  
ATOM    830  C6   DG    26      23.718  24.979  24.906  1.00  0.00           C  
ATOM    831  O6   DG    26      24.064  26.105  25.217  1.00  0.00           O  
ATOM    832  N1   DG    26      23.911  23.964  25.823  1.00  0.00           N  
ATOM    833  H1   DG    26      24.362  24.231  26.701  1.00  0.00           H  
ATOM    834  C2   DG    26      23.540  22.670  25.640  1.00  0.00           C  
ATOM    835  N2   DG    26      23.664  21.852  26.640  1.00  0.00           N  
ATOM    836  H21  DG    26      24.112  22.141  27.510  1.00  0.00           H  
ATOM    837  H22  DG    26      23.277  20.925  26.545  1.00  0.00           H  
ATOM    838  N3   DG    26      22.986  22.207  24.520  1.00  0.00           N  
ATOM    839  C4   DG    26      22.791  23.183  23.580  1.00  0.00           C  
ATOM    840  C3'  DG    26      19.436  20.995  21.098  1.00  0.00           C  
ATOM    841  H3'  DG    26      18.401  21.360  21.036  1.00  0.00           H  
ATOM    842  C2'  DG    26      20.167  21.563  22.309  1.00  0.00           C  
ATOM    843  H2'  DG    26      19.730  22.507  22.583  1.00  0.00           H  
ATOM    844 H2''  DG    26      20.147  20.889  23.152  1.00  0.00           H  
ATOM    845  O3'  DG    26      19.401  19.575  21.159  1.00  0.00           O  
ATOM    846  P    DG    27      18.170  18.767  21.806  1.00  0.00           P  
ATOM    847  OP1  DG    27      18.384  17.342  21.508  1.00  0.00           O  
ATOM    848  OP2  DG    27      16.902  19.397  21.411  1.00  0.00           O  
ATOM    849  O5'  DG    27      18.320  18.979  23.370  1.00  0.00           O  
ATOM    850  C5'  DG    27      19.084  18.083  24.156  1.00  0.00           C  
ATOM    851  H5'  DG    27      20.114  18.054  23.792  1.00  0.00           H  
ATOM    852 H5''  DG    27      18.657  17.097  24.064  1.00  0.00           H  
ATOM    853  C4'  DG    27      19.101  18.399  25.659  1.00  0.00           C  
ATOM    854  H4'  DG    27      19.564  17.571  26.189  1.00  0.00           H  
ATOM    855  O4'  DG    27      19.899  19.553  25.888  1.00  0.00           O  
ATOM    856  C1'  DG    27      19.202  20.425  26.747  1.00  0.00           C  
ATOM    857  H1'  DG    27      19.389  20.159  27.798  1.00  0.00           H  
ATOM    858  N9   DG    27      19.635  21.830  26.541  1.00  0.00           N  
ATOM    859  C8   DG    27      19.357  22.706  25.516  1.00  0.00           C  
ATOM    860  H8   DG    27      18.756  22.417  24.659  1.00  0.00           H  
ATOM    861  N7   DG    27      19.923  23.880  25.632  1.00  0.00           N  
ATOM    862  C5   DG    27      20.544  23.795  26.887  1.00  0.00           C  
ATOM    863  C6   DG    27      21.319  24.751  27.649  1.00  0.00           C  
ATOM    864  O6   DG    27      21.615  25.900  27.329  1.00  0.00           O  
ATOM    865  N1   DG    27      21.788  24.264  28.860  1.00  0.00           N  
ATOM    866  H1   DG    27      22.240  24.917  29.489  1.00  0.00           H  
ATOM    867  C2   DG    27      21.520  23.010  29.305  1.00  0.00           C  
ATOM    868  N2   DG    27      21.964  22.673  30.484  1.00  0.00           N  
ATOM    869  H21  DG    27      22.469  23.334  31.049  1.00  0.00           H  
ATOM    870  H22  DG    27      21.732  21.753  30.807  1.00  0.00           H  
ATOM    871  N3   DG    27      20.818  22.089  28.640  1.00  0.00           N  
ATOM    872  C4   DG    27      20.371  22.551  27.432  1.00  0.00           C  
ATOM    873  C3'  DG    27      17.712  18.653  26.287  1.00  0.00           C  
ATOM    874  H3'  DG    27      16.923  18.362  25.604  1.00  0.00           H  
ATOM    875  C2'  DG    27      17.734  20.163  26.442  1.00  0.00           C  
ATOM    876  H2'  DG    27      17.420  20.632  25.505  1.00  0.00           H  
ATOM    877 H2''  DG    27      17.099  20.515  27.245  1.00  0.00           H  
ATOM    878  O3'  DG    27      17.605  17.985  27.542  1.00  0.00           O  
ATOM    879  P   DT3    28      16.245  17.831  28.361  1.00  0.00           P  
ATOM    880  OP1 DT3    28      16.231  16.442  28.871  1.00  0.00           O  
ATOM    881  OP2 DT3    28      15.094  18.311  27.568  1.00  0.00           O  
ATOM    882  O5' DT3    28      16.385  18.832  29.620  1.00  0.00           O  
ATOM    883  C5' DT3    28      17.320  18.560  30.668  1.00  0.00           C  
ATOM    884  H5' DT3    28      18.302  18.950  30.412  1.00  0.00           H  
ATOM    885 H5'' DT3    28      17.425  17.481  30.788  1.00  0.00           H  
ATOM    886  C4' DT3    28      16.885  19.090  32.047  1.00  0.00           C  
ATOM    887  H4' DT3    28      17.495  18.610  32.805  1.00  0.00           H  
ATOM    888  O4' DT3    28      17.130  20.459  32.206  1.00  0.00           O  
ATOM    889  C1' DT3    28      16.414  20.876  33.381  1.00  0.00           C  
ATOM    890  H1' DT3    28      17.012  20.643  34.274  1.00  0.00           H  
ATOM    891  N1  DT3    28      16.167  22.353  33.356  1.00  0.00           N  
ATOM    892  C6  DT3    28      15.407  22.953  32.368  1.00  0.00           C  
ATOM    893  H6  DT3    28      14.880  22.338  31.649  1.00  0.00           H  
ATOM    894  C5  DT3    28      15.354  24.314  32.263  1.00  0.00           C  
ATOM    895  C7  DT3    28      14.544  24.909  31.124  1.00  0.00           C  
ATOM    896  H71 DT3    28      15.145  25.532  30.482  1.00  0.00           H  
ATOM    897  H72 DT3    28      14.087  24.163  30.501  1.00  0.00           H  
ATOM    898  H73 DT3    28      13.755  25.539  31.512  1.00  0.00           H  
ATOM    899  C4  DT3    28      16.040  25.201  33.211  1.00  0.00           C  
ATOM    900  O4  DT3    28      15.996  26.436  33.203  1.00  0.00           O  
ATOM    901  N3  DT3    28      16.719  24.532  34.205  1.00  0.00           N  
ATOM    902  H3  DT3    28      17.157  25.088  34.929  1.00  0.00           H  
ATOM    903  C2  DT3    28      16.814  23.156  34.313  1.00  0.00           C  
ATOM    904  O2  DT3    28      17.452  22.690  35.250  1.00  0.00           O  
ATOM    905  C3' DT3    28      15.422  18.875  32.454  1.00  0.00           C  
ATOM    906  H3' DT3    28      14.794  18.969  31.573  1.00  0.00           H  
ATOM    907  C2' DT3    28      15.122  20.040  33.416  1.00  0.00           C  
ATOM    908  H2' DT3    28      14.246  20.622  33.086  1.00  0.00           H  
ATOM    909 H2'' DT3    28      14.969  19.676  34.436  1.00  0.00           H  
ATOM    910  O3' DT3    28      15.255  17.621  33.101  1.00  0.00           O  
ATOM    911 HO3' DT3    28      15.334  16.929  32.411  1.00  0.00           H  
TER     912      DT3    28 
ATOM    912  C19 MOL    29      20.755  23.401  36.278  1.00  0.00           C  
ATOM    913  H18 MOL    29      19.688  23.144  36.227  1.00  0.00           H  
ATOM    914  H19 MOL    29      20.890  24.243  36.966  1.00  0.00           H  
ATOM    915  H20 MOL    29      21.312  22.531  36.654  1.00  0.00           H  
ATOM    916  O3  MOL    29      21.242  23.699  34.976  1.00  0.00           O  
ATOM    917  C6  MOL    29      20.730  24.741  34.232  1.00  0.00           C  
ATOM    918  C5  MOL    29      20.914  26.029  34.720  1.00  0.00           C  
ATOM    919  H7  MOL    29      21.382  26.176  35.681  1.00  0.00           H  
ATOM    920  C4  MOL    29      20.480  27.110  33.960  1.00  0.00           C  
ATOM    921  H6  MOL    29      20.615  28.105  34.362  1.00  0.00           H  
ATOM    922  C3  MOL    29      19.873  26.905  32.711  1.00  0.00           C  
ATOM    923  C2  MOL    29      19.423  28.153  31.987  1.00  0.00           C  
ATOM    924  H4  MOL    29      18.391  28.374  32.291  1.00  0.00           H  
ATOM    925  H5  MOL    29      20.026  29.008  32.303  1.00  0.00           H  
ATOM    926  C1  MOL    29      19.525  28.012  30.459  1.00  0.00           C  
ATOM    927  H3  MOL    29      20.591  28.030  30.178  1.00  0.00           H  
ATOM    928  C18 MOL    29      18.953  26.665  30.007  1.00  0.00           C  
ATOM    929  N1  MOL    29      18.815  29.160  29.751  1.00  0.00           N  
ATOM    930  C17 MOL    29      19.324  30.551  30.172  1.00  0.00           C  
ATOM    931  H15 MOL    29      18.987  30.785  31.189  1.00  0.00           H  
ATOM    932  H16 MOL    29      18.926  31.322  29.496  1.00  0.00           H  
ATOM    933  H17 MOL    29      20.427  30.580  30.140  1.00  0.00           H  
ATOM    934  H1  MOL    29      17.795  29.076  29.940  1.00  0.00           H  
ATOM    935  C16 MOL    29      19.057  28.982  28.271  1.00  0.00           C  
ATOM    936  H13 MOL    29      18.753  29.874  27.747  1.00  0.00           H  
ATOM    937  H14 MOL    29      20.115  28.902  28.097  1.00  0.00           H  
ATOM    938  C15 MOL    29      18.296  27.775  27.740  1.00  0.00           C  
ATOM    939  H11 MOL    29      17.238  28.069  27.653  1.00  0.00           H  
ATOM    940  H12 MOL    29      18.684  27.509  26.738  1.00  0.00           H  
ATOM    941  C14 MOL    29      18.411  26.585  28.686  1.00  0.00           C  
ATOM    942  C13 MOL    29      17.890  25.389  28.187  1.00  0.00           C  
ATOM    943  H10 MOL    29      17.472  25.310  27.196  1.00  0.00           H  
ATOM    944  C12 MOL    29      17.923  24.282  29.026  1.00  0.00           C  
ATOM    945  O2  MOL    29      17.426  23.048  28.730  1.00  0.00           O  
ATOM    946  C11 MOL    29      17.650  22.192  29.866  1.00  0.00           C  
ATOM    947  H8  MOL    29      18.384  21.391  29.635  1.00  0.00           H  
ATOM    948  H9  MOL    29      16.702  21.767  30.259  1.00  0.00           H  
ATOM    949  O1  MOL    29      18.232  23.085  30.861  1.00  0.00           O  
ATOM    950  C10 MOL    29      18.471  24.316  30.298  1.00  0.00           C  
ATOM    951  C9  MOL    29      19.040  25.504  30.860  1.00  0.00           C  
ATOM    952  C8  MOL    29      19.652  25.609  32.171  1.00  0.00           C  
ATOM    953  C7  MOL    29      20.097  24.516  32.991  1.00  0.00           C  
ATOM    954  O4  MOL    29      20.020  23.206  32.627  1.00  0.00           O  
ATOM    955  H2  MOL    29      19.427  23.135  31.844  1.00  0.00           H  
TER     956      MOL    29 
