# Supplementary material for: Selective Delivery of Anticancer Natural G‑Quadruplex Ligands by the AT11 Aptamer for Gastric Cancer Treatment
Source: J Med Chem. 2025 Dec 15;69(1):352–67. doi: 10.1021/acs.jmedchem.5c02521 (PMC12794142; doi:10.1021/acs.jmedchem.5c02521)
Supplement: Supplementary file 2 [file jm5c02521_si_002.zip › AT11-chelidonine.pdb]

ATOM      1 HO5' DT5     1      20.779  21.041  23.947  1.00  0.00           H  
ATOM      2  O5' DT5     1      21.275  20.931  23.118  1.00  0.00           O  
ATOM      3  C5' DT5     1      21.385  19.542  22.825  1.00  0.00           C  
ATOM      4  H5' DT5     1      21.586  18.980  23.745  1.00  0.00           H  
ATOM      5 H5'' DT5     1      22.185  19.367  22.103  1.00  0.00           H  
ATOM      6  C4' DT5     1      20.095  18.991  22.218  1.00  0.00           C  
ATOM      7  H4' DT5     1      20.155  17.902  22.098  1.00  0.00           H  
ATOM      8  O4' DT5     1      19.013  19.331  23.088  1.00  0.00           O  
ATOM      9  C1' DT5     1      17.908  19.673  22.268  1.00  0.00           C  
ATOM     10  H1' DT5     1      17.442  18.788  21.778  1.00  0.00           H  
ATOM     11  N1  DT5     1      16.905  20.440  23.048  1.00  0.00           N  
ATOM     12  C6  DT5     1      17.212  21.643  23.652  1.00  0.00           C  
ATOM     13  H6  DT5     1      18.232  22.004  23.595  1.00  0.00           H  
ATOM     14  C5  DT5     1      16.274  22.356  24.340  1.00  0.00           C  
ATOM     15  C7  DT5     1      16.687  23.653  25.019  1.00  0.00           C  
ATOM     16  H71 DT5     1      16.108  24.480  24.619  1.00  0.00           H  
ATOM     17  H72 DT5     1      16.478  23.574  26.079  1.00  0.00           H  
ATOM     18  H73 DT5     1      17.748  23.861  24.880  1.00  0.00           H  
ATOM     19  C4  DT5     1      14.893  21.859  24.441  1.00  0.00           C  
ATOM     20  O4  DT5     1      13.951  22.425  24.999  1.00  0.00           O  
ATOM     21  N3  DT5     1      14.677  20.635  23.839  1.00  0.00           N  
ATOM     22  H3  DT5     1      13.734  20.264  23.835  1.00  0.00           H  
ATOM     23  C2  DT5     1      15.625  19.891  23.167  1.00  0.00           C  
ATOM     24  O2  DT5     1      15.334  18.775  22.742  1.00  0.00           O  
ATOM     25  C3' DT5     1      19.767  19.594  20.845  1.00  0.00           C  
ATOM     26  H3' DT5     1      20.579  20.191  20.464  1.00  0.00           H  
ATOM     27  C2' DT5     1      18.574  20.477  21.151  1.00  0.00           C  
ATOM     28  H2' DT5     1      18.884  21.474  21.430  1.00  0.00           H  
ATOM     29 H2'' DT5     1      17.934  20.634  20.293  1.00  0.00           H  
ATOM     30  O3' DT5     1      19.343  18.648  19.872  1.00  0.00           O  
ATOM     31  P    DG     2      20.383  17.898  18.918  1.00  0.00           P  
ATOM     32  OP1  DG     2      19.566  17.051  18.017  1.00  0.00           O  
ATOM     33  OP2  DG     2      21.456  17.248  19.712  1.00  0.00           O  
ATOM     34  O5'  DG     2      21.027  19.106  18.078  1.00  0.00           O  
ATOM     35  C5'  DG     2      20.214  19.954  17.264  1.00  0.00           C  
ATOM     36  H5'  DG     2      19.320  20.189  17.850  1.00  0.00           H  
ATOM     37 H5''  DG     2      19.884  19.434  16.341  1.00  0.00           H  
ATOM     38  C4'  DG     2      20.870  21.300  16.909  1.00  0.00           C  
ATOM     39  H4'  DG     2      20.104  21.897  16.406  1.00  0.00           H  
ATOM     40  O4'  DG     2      21.287  22.016  18.076  1.00  0.00           O  
ATOM     41  C1'  DG     2      22.712  22.144  18.053  1.00  0.00           C  
ATOM     42  H1'  DG     2      22.976  23.160  17.773  1.00  0.00           H  
ATOM     43  N9   DG     2      23.288  21.866  19.399  1.00  0.00           N  
ATOM     44  C8   DG     2      23.800  20.696  19.897  1.00  0.00           C  
ATOM     45  H8   DG     2      23.861  19.797  19.310  1.00  0.00           H  
ATOM     46  N7   DG     2      24.148  20.734  21.153  1.00  0.00           N  
ATOM     47  C5   DG     2      23.863  22.056  21.516  1.00  0.00           C  
ATOM     48  C6   DG     2      24.018  22.743  22.763  1.00  0.00           C  
ATOM     49  O6   DG     2      24.384  22.320  23.863  1.00  0.00           O  
ATOM     50  N1   DG     2      23.703  24.080  22.699  1.00  0.00           N  
ATOM     51  H1   DG     2      23.792  24.613  23.545  1.00  0.00           H  
ATOM     52  C2   DG     2      23.232  24.702  21.591  1.00  0.00           C  
ATOM     53  N2   DG     2      22.964  25.973  21.707  1.00  0.00           N  
ATOM     54  H21  DG     2      22.952  26.451  22.599  1.00  0.00           H  
ATOM     55  H22  DG     2      22.708  26.496  20.873  1.00  0.00           H  
ATOM     56  N3   DG     2      23.059  24.104  20.410  1.00  0.00           N  
ATOM     57  C4   DG     2      23.384  22.773  20.435  1.00  0.00           C  
ATOM     58  C3'  DG     2      22.084  21.205  15.971  1.00  0.00           C  
ATOM     59  H3'  DG     2      22.054  20.302  15.377  1.00  0.00           H  
ATOM     60  C2'  DG     2      23.248  21.214  16.957  1.00  0.00           C  
ATOM     61  H2'  DG     2      23.368  20.205  17.317  1.00  0.00           H  
ATOM     62 H2''  DG     2      24.178  21.599  16.532  1.00  0.00           H  
ATOM     63  O3'  DG     2      22.094  22.329  15.085  1.00  0.00           O  
ATOM     64  P    DG     3      23.143  22.482  13.863  1.00  0.00           P  
ATOM     65  OP1  DG     3      22.380  22.581  12.599  1.00  0.00           O  
ATOM     66  OP2  DG     3      24.187  21.439  13.962  1.00  0.00           O  
ATOM     67  O5'  DG     3      23.839  23.896  14.136  1.00  0.00           O  
ATOM     68  C5'  DG     3      23.154  25.119  13.854  1.00  0.00           C  
ATOM     69  H5'  DG     3      22.154  25.070  14.296  1.00  0.00           H  
ATOM     70 H5''  DG     3      23.060  25.239  12.763  1.00  0.00           H  
ATOM     71  C4'  DG     3      23.823  26.397  14.391  1.00  0.00           C  
ATOM     72  H4'  DG     3      23.132  27.230  14.204  1.00  0.00           H  
ATOM     73  O4'  DG     3      24.026  26.323  15.807  1.00  0.00           O  
ATOM     74  C1'  DG     3      25.420  26.251  16.099  1.00  0.00           C  
ATOM     75  H1'  DG     3      25.699  27.201  16.541  1.00  0.00           H  
ATOM     76  N9   DG     3      25.725  25.191  17.081  1.00  0.00           N  
ATOM     77  C8   DG     3      25.839  23.835  16.863  1.00  0.00           C  
ATOM     78  H8   DG     3      25.627  23.377  15.909  1.00  0.00           H  
ATOM     79  N7   DG     3      26.233  23.154  17.902  1.00  0.00           N  
ATOM     80  C5   DG     3      26.331  24.121  18.920  1.00  0.00           C  
ATOM     81  C6   DG     3      26.746  23.995  20.296  1.00  0.00           C  
ATOM     82  O6   DG     3      27.099  23.005  20.953  1.00  0.00           O  
ATOM     83  N1   DG     3      26.811  25.215  20.929  1.00  0.00           N  
ATOM     84  H1   DG     3      27.087  25.217  21.897  1.00  0.00           H  
ATOM     85  C2   DG     3      26.470  26.404  20.360  1.00  0.00           C  
ATOM     86  N2   DG     3      26.581  27.474  21.129  1.00  0.00           N  
ATOM     87  H21  DG     3      26.867  27.394  22.087  1.00  0.00           H  
ATOM     88  H22  DG     3      26.338  28.374  20.747  1.00  0.00           H  
ATOM     89  N3   DG     3      26.104  26.578  19.089  1.00  0.00           N  
ATOM     90  C4   DG     3      26.049  25.376  18.407  1.00  0.00           C  
ATOM     91  C3'  DG     3      25.201  26.717  13.767  1.00  0.00           C  
ATOM     92  H3'  DG     3      25.280  26.206  12.823  1.00  0.00           H  
ATOM     93  C2'  DG     3      26.164  26.092  14.763  1.00  0.00           C  
ATOM     94  H2'  DG     3      26.315  25.042  14.512  1.00  0.00           H  
ATOM     95 H2''  DG     3      27.110  26.625  14.798  1.00  0.00           H  
ATOM     96  O3'  DG     3      25.496  28.112  13.597  1.00  0.00           O  
ATOM     97  P    DT     4      24.749  29.031  12.532  1.00  0.00           P  
ATOM     98  OP1  DT     4      24.361  28.209  11.359  1.00  0.00           O  
ATOM     99  OP2  DT     4      25.550  30.253  12.301  1.00  0.00           O  
ATOM    100  O5'  DT     4      23.434  29.468  13.316  1.00  0.00           O  
ATOM    101  C5'  DT     4      22.263  29.880  12.612  1.00  0.00           C  
ATOM    102  H5'  DT     4      21.936  29.091  11.944  1.00  0.00           H  
ATOM    103 H5''  DT     4      22.501  30.740  11.990  1.00  0.00           H  
ATOM    104  C4'  DT     4      21.096  30.258  13.539  1.00  0.00           C  
ATOM    105  H4'  DT     4      20.289  30.647  12.916  1.00  0.00           H  
ATOM    106  O4'  DT     4      20.605  29.119  14.234  1.00  0.00           O  
ATOM    107  C1'  DT     4      20.021  29.608  15.425  1.00  0.00           C  
ATOM    108  H1'  DT     4      19.084  30.118  15.195  1.00  0.00           H  
ATOM    109  N1   DT     4      19.795  28.573  16.468  1.00  0.00           N  
ATOM    110  C6   DT     4      20.681  27.523  16.618  1.00  0.00           C  
ATOM    111  H6   DT     4      21.509  27.415  15.917  1.00  0.00           H  
ATOM    112  C5   DT     4      20.538  26.645  17.649  1.00  0.00           C  
ATOM    113  C7   DT     4      21.538  25.504  17.766  1.00  0.00           C  
ATOM    114  H71  DT     4      22.400  25.815  18.357  1.00  0.00           H  
ATOM    115  H72  DT     4      21.078  24.648  18.258  1.00  0.00           H  
ATOM    116  H73  DT     4      21.874  25.169  16.786  1.00  0.00           H  
ATOM    117  C4   DT     4      19.437  26.789  18.614  1.00  0.00           C  
ATOM    118  O4   DT     4      19.235  26.079  19.607  1.00  0.00           O  
ATOM    119  N3   DT     4      18.581  27.843  18.373  1.00  0.00           N  
ATOM    120  H3   DT     4      17.777  27.942  18.988  1.00  0.00           H  
ATOM    121  C2   DT     4      18.709  28.739  17.342  1.00  0.00           C  
ATOM    122  O2   DT     4      17.873  29.636  17.243  1.00  0.00           O  
ATOM    123  C3'  DT     4      21.446  31.330  14.600  1.00  0.00           C  
ATOM    124  H3'  DT     4      22.522  31.514  14.589  1.00  0.00           H  
ATOM    125  C2'  DT     4      21.023  30.656  15.898  1.00  0.00           C  
ATOM    126  H2'  DT     4      21.877  30.177  16.371  1.00  0.00           H  
ATOM    127 H2''  DT     4      20.569  31.357  16.599  1.00  0.00           H  
ATOM    128  O3'  DT     4      20.683  32.520  14.415  1.00  0.00           O  
ATOM    129  P    DG     5      21.269  33.972  14.764  1.00  0.00           P  
ATOM    130  OP1  DG     5      20.572  34.918  13.862  1.00  0.00           O  
ATOM    131  OP2  DG     5      22.753  33.949  14.761  1.00  0.00           O  
ATOM    132  O5'  DG     5      20.754  34.269  16.267  1.00  0.00           O  
ATOM    133  C5'  DG     5      19.426  34.729  16.500  1.00  0.00           C  
ATOM    134  H5'  DG     5      18.746  33.997  16.058  1.00  0.00           H  
ATOM    135 H5''  DG     5      19.266  35.677  15.974  1.00  0.00           H  
ATOM    136  C4'  DG     5      18.998  34.945  17.966  1.00  0.00           C  
ATOM    137  H4'  DG     5      17.950  35.255  17.929  1.00  0.00           H  
ATOM    138  O4'  DG     5      19.117  33.735  18.681  1.00  0.00           O  
ATOM    139  C1'  DG     5      20.173  33.802  19.628  1.00  0.00           C  
ATOM    140  H1'  DG     5      19.718  33.863  20.627  1.00  0.00           H  
ATOM    141  N9   DG     5      20.992  32.572  19.565  1.00  0.00           N  
ATOM    142  C8   DG     5      22.143  32.347  18.865  1.00  0.00           C  
ATOM    143  H8   DG     5      22.620  33.107  18.265  1.00  0.00           H  
ATOM    144  N7   DG     5      22.630  31.139  19.002  1.00  0.00           N  
ATOM    145  C5   DG     5      21.680  30.506  19.820  1.00  0.00           C  
ATOM    146  C6   DG     5      21.579  29.152  20.301  1.00  0.00           C  
ATOM    147  O6   DG     5      22.334  28.200  20.063  1.00  0.00           O  
ATOM    148  N1   DG     5      20.486  28.924  21.111  1.00  0.00           N  
ATOM    149  H1   DG     5      20.375  28.002  21.510  1.00  0.00           H  
ATOM    150  C2   DG     5      19.553  29.867  21.395  1.00  0.00           C  
ATOM    151  N2   DG     5      18.570  29.501  22.183  1.00  0.00           N  
ATOM    152  H21  DG     5      18.573  28.582  22.601  1.00  0.00           H  
ATOM    153  H22  DG     5      17.894  30.180  22.470  1.00  0.00           H  
ATOM    154  N3   DG     5      19.598  31.137  20.982  1.00  0.00           N  
ATOM    155  C4   DG     5      20.693  31.383  20.190  1.00  0.00           C  
ATOM    156  C3'  DG     5      19.799  35.965  18.783  1.00  0.00           C  
ATOM    157  H3'  DG     5      20.184  36.743  18.119  1.00  0.00           H  
ATOM    158  C2'  DG     5      20.930  35.098  19.335  1.00  0.00           C  
ATOM    159  H2'  DG     5      21.695  34.968  18.555  1.00  0.00           H  
ATOM    160 H2''  DG     5      21.336  35.478  20.265  1.00  0.00           H  
ATOM    161  O3'  DG     5      18.953  36.524  19.796  1.00  0.00           O  
ATOM    162  P    DG     6      19.413  37.743  20.758  1.00  0.00           P  
ATOM    163  OP1  DG     6      18.175  38.261  21.389  1.00  0.00           O  
ATOM    164  OP2  DG     6      20.304  38.658  20.001  1.00  0.00           O  
ATOM    165  O5'  DG     6      20.278  37.046  21.888  1.00  0.00           O  
ATOM    166  C5'  DG     6      19.687  36.329  22.958  1.00  0.00           C  
ATOM    167  H5'  DG     6      19.046  35.549  22.551  1.00  0.00           H  
ATOM    168 H5''  DG     6      19.158  37.014  23.632  1.00  0.00           H  
ATOM    169  C4'  DG     6      20.806  35.675  23.770  1.00  0.00           C  
ATOM    170  H4'  DG     6      20.378  35.136  24.596  1.00  0.00           H  
ATOM    171  O4'  DG     6      21.477  34.679  23.013  1.00  0.00           O  
ATOM    172  C1'  DG     6      22.833  34.746  23.422  1.00  0.00           C  
ATOM    173  H1'  DG     6      22.935  34.307  24.419  1.00  0.00           H  
ATOM    174  N9   DG     6      23.733  33.974  22.524  1.00  0.00           N  
ATOM    175  C8   DG     6      24.188  34.235  21.248  1.00  0.00           C  
ATOM    176  H8   DG     6      23.930  35.144  20.723  1.00  0.00           H  
ATOM    177  N7   DG     6      24.807  33.230  20.678  1.00  0.00           N  
ATOM    178  C5   DG     6      24.836  32.266  21.691  1.00  0.00           C  
ATOM    179  C6   DG     6      25.398  30.942  21.735  1.00  0.00           C  
ATOM    180  O6   DG     6      25.928  30.305  20.821  1.00  0.00           O  
ATOM    181  N1   DG     6      25.279  30.323  22.961  1.00  0.00           N  
ATOM    182  H1   DG     6      25.629  29.383  23.056  1.00  0.00           H  
ATOM    183  C2   DG     6      24.631  30.866  24.012  1.00  0.00           C  
ATOM    184  N2   DG     6      24.618  30.167  25.116  1.00  0.00           N  
ATOM    185  H21  DG     6      25.029  29.245  25.101  1.00  0.00           H  
ATOM    186  H22  DG     6      24.089  30.490  25.913  1.00  0.00           H  
ATOM    187  N3   DG     6      24.131  32.096  24.043  1.00  0.00           N  
ATOM    188  C4   DG     6      24.262  32.749  22.844  1.00  0.00           C  
ATOM    189  C3'  DG     6      21.866  36.663  24.290  1.00  0.00           C  
ATOM    190  H3'  DG     6      21.618  37.683  24.016  1.00  0.00           H  
ATOM    191  C2'  DG     6      23.136  36.228  23.574  1.00  0.00           C  
ATOM    192  H2'  DG     6      23.159  36.706  22.594  1.00  0.00           H  
ATOM    193 H2''  DG     6      24.042  36.414  24.165  1.00  0.00           H  
ATOM    194  O3'  DG     6      22.053  36.536  25.686  1.00  0.00           O  
ATOM    195  P    DT     7      20.991  37.082  26.742  1.00  0.00           P  
ATOM    196  OP1  DT     7      20.302  38.272  26.190  1.00  0.00           O  
ATOM    197  OP2  DT     7      21.718  37.223  28.015  1.00  0.00           O  
ATOM    198  O5'  DT     7      19.921  35.911  26.928  1.00  0.00           O  
ATOM    199  C5'  DT     7      18.724  36.131  27.685  1.00  0.00           C  
ATOM    200  H5'  DT     7      17.875  36.077  27.013  1.00  0.00           H  
ATOM    201 H5''  DT     7      18.715  37.144  28.065  1.00  0.00           H  
ATOM    202  C4'  DT     7      18.495  35.170  28.861  1.00  0.00           C  
ATOM    203  H4'  DT     7      17.645  35.536  29.440  1.00  0.00           H  
ATOM    204  O4'  DT     7      18.253  33.866  28.327  1.00  0.00           O  
ATOM    205  C1'  DT     7      19.150  32.933  28.911  1.00  0.00           C  
ATOM    206  H1'  DT     7      18.708  32.495  29.827  1.00  0.00           H  
ATOM    207  N1   DT     7      19.471  31.896  27.897  1.00  0.00           N  
ATOM    208  C6   DT     7      19.807  32.259  26.605  1.00  0.00           C  
ATOM    209  H6   DT     7      19.855  33.323  26.347  1.00  0.00           H  
ATOM    210  C5   DT     7      20.024  31.303  25.661  1.00  0.00           C  
ATOM    211  C7   DT     7      20.381  31.768  24.266  1.00  0.00           C  
ATOM    212  H71  DT     7      21.004  32.655  24.333  1.00  0.00           H  
ATOM    213  H72  DT     7      20.930  30.986  23.741  1.00  0.00           H  
ATOM    214  H73  DT     7      19.459  31.992  23.734  1.00  0.00           H  
ATOM    215  C4   DT     7      19.976  29.882  26.007  1.00  0.00           C  
ATOM    216  O4   DT     7      20.183  28.943  25.235  1.00  0.00           O  
ATOM    217  N3   DT     7      19.663  29.604  27.315  1.00  0.00           N  
ATOM    218  H3   DT     7      19.619  28.632  27.588  1.00  0.00           H  
ATOM    219  C2   DT     7      19.449  30.548  28.293  1.00  0.00           C  
ATOM    220  O2   DT     7      19.235  30.182  29.451  1.00  0.00           O  
ATOM    221  C3'  DT     7      19.716  35.062  29.787  1.00  0.00           C  
ATOM    222  H3'  DT     7      20.402  35.905  29.656  1.00  0.00           H  
ATOM    223  C2'  DT     7      20.368  33.756  29.310  1.00  0.00           C  
ATOM    224  H2'  DT     7      21.040  33.956  28.472  1.00  0.00           H  
ATOM    225 H2''  DT     7      20.921  33.257  30.096  1.00  0.00           H  
ATOM    226  O3'  DT     7      19.276  35.012  31.137  1.00  0.00           O  
ATOM    227  P    DG     8      20.274  35.245  32.383  1.00  0.00           P  
ATOM    228  OP1  DG     8      19.396  35.476  33.556  1.00  0.00           O  
ATOM    229  OP2  DG     8      21.287  36.272  32.014  1.00  0.00           O  
ATOM    230  O5'  DG     8      21.043  33.868  32.596  1.00  0.00           O  
ATOM    231  C5'  DG     8      20.569  32.857  33.474  1.00  0.00           C  
ATOM    232  H5'  DG     8      19.549  32.533  33.203  1.00  0.00           H  
ATOM    233 H5''  DG     8      20.597  33.262  34.490  1.00  0.00           H  
ATOM    234  C4'  DG     8      21.503  31.636  33.432  1.00  0.00           C  
ATOM    235  H4'  DG     8      21.258  30.975  34.277  1.00  0.00           H  
ATOM    236  O4'  DG     8      21.312  30.883  32.232  1.00  0.00           O  
ATOM    237  C1'  DG     8      22.591  30.483  31.774  1.00  0.00           C  
ATOM    238  H1'  DG     8      22.974  29.642  32.363  1.00  0.00           H  
ATOM    239  N9   DG     8      22.600  30.080  30.349  1.00  0.00           N  
ATOM    240  C8   DG     8      22.735  30.838  29.196  1.00  0.00           C  
ATOM    241  H8   DG     8      22.762  31.917  29.220  1.00  0.00           H  
ATOM    242  N7   DG     8      22.852  30.135  28.101  1.00  0.00           N  
ATOM    243  C5   DG     8      22.837  28.814  28.541  1.00  0.00           C  
ATOM    244  C6   DG     8      22.946  27.559  27.844  1.00  0.00           C  
ATOM    245  O6   DG     8      23.037  27.321  26.629  1.00  0.00           O  
ATOM    246  N1   DG     8      22.907  26.461  28.673  1.00  0.00           N  
ATOM    247  H1   DG     8      23.040  25.554  28.254  1.00  0.00           H  
ATOM    248  C2   DG     8      22.752  26.538  30.015  1.00  0.00           C  
ATOM    249  N2   DG     8      22.667  25.411  30.682  1.00  0.00           N  
ATOM    250  H21  DG     8      22.564  24.529  30.197  1.00  0.00           H  
ATOM    251  H22  DG     8      22.340  25.488  31.645  1.00  0.00           H  
ATOM    252  N3   DG     8      22.576  27.657  30.693  1.00  0.00           N  
ATOM    253  C4   DG     8      22.662  28.781  29.920  1.00  0.00           C  
ATOM    254  C3'  DG     8      22.999  32.012  33.513  1.00  0.00           C  
ATOM    255  H3'  DG     8      23.122  33.076  33.728  1.00  0.00           H  
ATOM    256  C2'  DG     8      23.458  31.688  32.085  1.00  0.00           C  
ATOM    257  H2'  DG     8      23.206  32.525  31.433  1.00  0.00           H  
ATOM    258 H2''  DG     8      24.522  31.444  31.988  1.00  0.00           H  
ATOM    259  O3'  DG     8      23.601  31.198  34.514  1.00  0.00           O  
ATOM    260  P    DG     9      25.190  31.042  34.692  1.00  0.00           P  
ATOM    261  OP1  DG     9      25.509  30.836  36.119  1.00  0.00           O  
ATOM    262  OP2  DG     9      25.889  32.128  33.974  1.00  0.00           O  
ATOM    263  O5'  DG     9      25.438  29.662  33.919  1.00  0.00           O  
ATOM    264  C5'  DG     9      25.098  28.386  34.504  1.00  0.00           C  
ATOM    265  H5'  DG     9      24.130  28.082  34.149  1.00  0.00           H  
ATOM    266 H5''  DG     9      25.054  28.458  35.588  1.00  0.00           H  
ATOM    267  C4'  DG     9      26.091  27.248  34.199  1.00  0.00           C  
ATOM    268  H4'  DG     9      25.949  26.459  34.918  1.00  0.00           H  
ATOM    269  O4'  DG     9      25.804  26.744  32.907  1.00  0.00           O  
ATOM    270  C1'  DG     9      26.972  26.907  32.124  1.00  0.00           C  
ATOM    271  H1'  DG     9      27.586  26.004  32.188  1.00  0.00           H  
ATOM    272  N9   DG     9      26.660  27.128  30.696  1.00  0.00           N  
ATOM    273  C8   DG     9      26.429  28.300  30.012  1.00  0.00           C  
ATOM    274  H8   DG     9      26.253  29.237  30.515  1.00  0.00           H  
ATOM    275  N7   DG     9      26.378  28.155  28.713  1.00  0.00           N  
ATOM    276  C5   DG     9      26.614  26.794  28.509  1.00  0.00           C  
ATOM    277  C6   DG     9      26.817  25.996  27.322  1.00  0.00           C  
ATOM    278  O6   DG     9      26.832  26.343  26.135  1.00  0.00           O  
ATOM    279  N1   DG     9      27.036  24.666  27.576  1.00  0.00           N  
ATOM    280  H1   DG     9      27.148  24.042  26.792  1.00  0.00           H  
ATOM    281  C2   DG     9      27.031  24.127  28.819  1.00  0.00           C  
ATOM    282  N2   DG     9      27.195  22.835  28.934  1.00  0.00           N  
ATOM    283  H21  DG     9      27.239  22.224  28.129  1.00  0.00           H  
ATOM    284  H22  DG     9      27.103  22.416  29.849  1.00  0.00           H  
ATOM    285  N3   DG     9      26.921  24.818  29.944  1.00  0.00           N  
ATOM    286  C4   DG     9      26.733  26.153  29.731  1.00  0.00           C  
ATOM    287  C3'  DG     9      27.555  27.731  34.224  1.00  0.00           C  
ATOM    288  H3'  DG     9      27.634  28.628  34.827  1.00  0.00           H  
ATOM    289  C2'  DG     9      27.794  28.030  32.758  1.00  0.00           C  
ATOM    290  H2'  DG     9      27.417  29.000  32.480  1.00  0.00           H  
ATOM    291 H2''  DG     9      28.852  27.996  32.502  1.00  0.00           H  
ATOM    292  O3'  DG     9      28.564  26.782  34.596  1.00  0.00           O  
ATOM    293  P    DT    10      28.689  26.138  36.048  1.00  0.00           P  
ATOM    294  OP1  DT    10      28.228  27.138  37.042  1.00  0.00           O  
ATOM    295  OP2  DT    10      30.070  25.616  36.141  1.00  0.00           O  
ATOM    296  O5'  DT    10      27.696  24.893  36.062  1.00  0.00           O  
ATOM    297  C5'  DT    10      27.573  24.073  37.215  1.00  0.00           C  
ATOM    298  H5'  DT    10      26.899  24.562  37.923  1.00  0.00           H  
ATOM    299 H5''  DT    10      28.556  23.921  37.664  1.00  0.00           H  
ATOM    300  C4'  DT    10      27.012  22.690  36.855  1.00  0.00           C  
ATOM    301  H4'  DT    10      27.701  22.167  36.196  1.00  0.00           H  
ATOM    302  O4'  DT    10      26.849  21.941  38.050  1.00  0.00           O  
ATOM    303  C1'  DT    10      25.506  21.481  38.118  1.00  0.00           C  
ATOM    304  H1'  DT    10      25.410  20.577  37.525  1.00  0.00           H  
ATOM    305  N1   DT    10      25.086  21.228  39.519  1.00  0.00           N  
ATOM    306  C6   DT    10      25.056  22.272  40.426  1.00  0.00           C  
ATOM    307  H6   DT    10      25.424  23.243  40.126  1.00  0.00           H  
ATOM    308  C5   DT    10      24.657  22.062  41.705  1.00  0.00           C  
ATOM    309  C7   DT    10      24.722  23.204  42.699  1.00  0.00           C  
ATOM    310  H71  DT    10      25.321  22.918  43.574  1.00  0.00           H  
ATOM    311  H72  DT    10      25.163  24.101  42.259  1.00  0.00           H  
ATOM    312  H73  DT    10      23.715  23.446  43.041  1.00  0.00           H  
ATOM    313  C4   DT    10      24.199  20.733  42.138  1.00  0.00           C  
ATOM    314  O4   DT    10      23.801  20.431  43.263  1.00  0.00           O  
ATOM    315  N3   DT    10      24.269  19.740  41.182  1.00  0.00           N  
ATOM    316  H3   DT    10      24.058  18.802  41.476  1.00  0.00           H  
ATOM    317  C2   DT    10      24.739  19.914  39.896  1.00  0.00           C  
ATOM    318  O2   DT    10      24.843  18.926  39.165  1.00  0.00           O  
ATOM    319  C3'  DT    10      25.619  22.770  36.211  1.00  0.00           C  
ATOM    320  H3'  DT    10      25.473  23.745  35.756  1.00  0.00           H  
ATOM    321  C2'  DT    10      24.710  22.579  37.410  1.00  0.00           C  
ATOM    322  H2'  DT    10      24.662  23.490  38.005  1.00  0.00           H  
ATOM    323 H2''  DT    10      23.698  22.288  37.140  1.00  0.00           H  
ATOM    324  O3'  DT    10      25.438  21.703  35.284  1.00  0.00           O  
ATOM    325  P    DT    11      24.195  21.639  34.287  1.00  0.00           P  
ATOM    326  OP1  DT    11      24.578  20.755  33.161  1.00  0.00           O  
ATOM    327  OP2  DT    11      23.764  23.021  33.988  1.00  0.00           O  
ATOM    328  O5'  DT    11      22.998  20.949  35.092  1.00  0.00           O  
ATOM    329  C5'  DT    11      23.117  19.596  35.524  1.00  0.00           C  
ATOM    330  H5'  DT    11      24.129  19.445  35.929  1.00  0.00           H  
ATOM    331 H5''  DT    11      23.022  18.911  34.678  1.00  0.00           H  
ATOM    332  C4'  DT    11      22.097  19.233  36.609  1.00  0.00           C  
ATOM    333  H4'  DT    11      22.296  18.210  36.954  1.00  0.00           H  
ATOM    334  O4'  DT    11      22.255  20.088  37.731  1.00  0.00           O  
ATOM    335  C1'  DT    11      21.021  20.068  38.437  1.00  0.00           C  
ATOM    336  H1'  DT    11      20.991  19.175  39.035  1.00  0.00           H  
ATOM    337  N1   DT    11      20.934  21.266  39.319  1.00  0.00           N  
ATOM    338  C6   DT    11      20.910  22.517  38.750  1.00  0.00           C  
ATOM    339  H6   DT    11      20.938  22.634  37.678  1.00  0.00           H  
ATOM    340  C5   DT    11      20.835  23.624  39.529  1.00  0.00           C  
ATOM    341  C7   DT    11      20.750  24.977  38.844  1.00  0.00           C  
ATOM    342  H71  DT    11      20.386  25.757  39.525  1.00  0.00           H  
ATOM    343  H72  DT    11      21.736  25.282  38.488  1.00  0.00           H  
ATOM    344  H73  DT    11      20.063  24.940  38.000  1.00  0.00           H  
ATOM    345  C4   DT    11      20.852  23.541  40.993  1.00  0.00           C  
ATOM    346  O4   DT    11      20.817  24.471  41.800  1.00  0.00           O  
ATOM    347  N3   DT    11      20.872  22.250  41.481  1.00  0.00           N  
ATOM    348  H3   DT    11      20.867  22.141  42.484  1.00  0.00           H  
ATOM    349  C2   DT    11      20.895  21.106  40.708  1.00  0.00           C  
ATOM    350  O2   DT    11      20.852  20.009  41.252  1.00  0.00           O  
ATOM    351  C3'  DT    11      20.627  19.343  36.167  1.00  0.00           C  
ATOM    352  H3'  DT    11      20.556  19.991  35.296  1.00  0.00           H  
ATOM    353  C2'  DT    11      19.918  19.959  37.383  1.00  0.00           C  
ATOM    354  H2'  DT    11      19.547  20.943  37.100  1.00  0.00           H  
ATOM    355 H2''  DT    11      19.106  19.324  37.753  1.00  0.00           H  
ATOM    356  O3'  DT    11      20.085  18.052  35.877  1.00  0.00           O  
ATOM    357  P    DG    12      18.759  17.829  34.997  1.00  0.00           P  
ATOM    358  OP1  DG    12      17.942  19.073  34.908  1.00  0.00           O  
ATOM    359  OP2  DG    12      18.114  16.595  35.489  1.00  0.00           O  
ATOM    360  O5'  DG    12      19.364  17.474  33.582  1.00  0.00           O  
ATOM    361  C5'  DG    12      19.727  18.480  32.644  1.00  0.00           C  
ATOM    362  H5'  DG    12      20.314  19.222  33.129  1.00  0.00           H  
ATOM    363 H5''  DG    12      18.856  19.008  32.289  1.00  0.00           H  
ATOM    364  C4'  DG    12      20.524  17.866  31.500  1.00  0.00           C  
ATOM    365  H4'  DG    12      19.867  17.094  31.097  1.00  0.00           H  
ATOM    366  O4'  DG    12      20.797  18.853  30.520  1.00  0.00           O  
ATOM    367  C1'  DG    12      22.202  18.929  30.352  1.00  0.00           C  
ATOM    368  H1'  DG    12      22.482  18.237  29.559  1.00  0.00           H  
ATOM    369  N9   DG    12      22.589  20.320  30.009  1.00  0.00           N  
ATOM    370  C8   DG    12      22.694  21.429  30.824  1.00  0.00           C  
ATOM    371  H8   DG    12      22.500  21.368  31.890  1.00  0.00           H  
ATOM    372  N7   DG    12      23.066  22.521  30.210  1.00  0.00           N  
ATOM    373  C5   DG    12      23.186  22.104  28.872  1.00  0.00           C  
ATOM    374  C6   DG    12      23.542  22.838  27.693  1.00  0.00           C  
ATOM    375  O6   DG    12      23.794  24.041  27.568  1.00  0.00           O  
ATOM    376  N1   DG    12      23.561  22.078  26.547  1.00  0.00           N  
ATOM    377  H1   DG    12      23.820  22.512  25.681  1.00  0.00           H  
ATOM    378  C2   DG    12      23.287  20.749  26.538  1.00  0.00           C  
ATOM    379  N2   DG    12      23.423  20.153  25.395  1.00  0.00           N  
ATOM    380  H21  DG    12      23.654  20.720  24.593  1.00  0.00           H  
ATOM    381  H22  DG    12      23.407  19.144  25.394  1.00  0.00           H  
ATOM    382  N3   DG    12      22.978  20.012  27.599  1.00  0.00           N  
ATOM    383  C4   DG    12      22.929  20.750  28.753  1.00  0.00           C  
ATOM    384  C3'  DG    12      21.868  17.257  31.982  1.00  0.00           C  
ATOM    385  H3'  DG    12      21.879  17.093  33.067  1.00  0.00           H  
ATOM    386  C2'  DG    12      22.817  18.378  31.634  1.00  0.00           C  
ATOM    387  H2'  DG    12      22.791  19.112  32.438  1.00  0.00           H  
ATOM    388 H2''  DG    12      23.837  18.040  31.473  1.00  0.00           H  
ATOM    389  O3'  DG    12      22.244  16.073  31.303  1.00  0.00           O  
ATOM    390  P    DT    13      21.543  14.651  31.650  1.00  0.00           P  
ATOM    391  OP1  DT    13      21.282  14.576  33.113  1.00  0.00           O  
ATOM    392  OP2  DT    13      22.314  13.577  30.970  1.00  0.00           O  
ATOM    393  O5'  DT    13      20.109  14.773  30.926  1.00  0.00           O  
ATOM    394  C5'  DT    13      19.953  14.850  29.513  1.00  0.00           C  
ATOM    395  H5'  DT    13      20.668  14.182  29.006  1.00  0.00           H  
ATOM    396 H5''  DT    13      20.178  15.861  29.189  1.00  0.00           H  
ATOM    397  C4'  DT    13      18.519  14.457  29.088  1.00  0.00           C  
ATOM    398  H4'  DT    13      18.453  14.474  27.999  1.00  0.00           H  
ATOM    399  O4'  DT    13      18.287  13.142  29.605  1.00  0.00           O  
ATOM    400  C1'  DT    13      17.150  13.162  30.472  1.00  0.00           C  
ATOM    401  H1'  DT    13      16.269  12.918  29.882  1.00  0.00           H  
ATOM    402  N1   DT    13      17.288  12.187  31.582  1.00  0.00           N  
ATOM    403  C6   DT    13      18.433  12.133  32.360  1.00  0.00           C  
ATOM    404  H6   DT    13      19.253  12.831  32.180  1.00  0.00           H  
ATOM    405  C5   DT    13      18.557  11.224  33.378  1.00  0.00           C  
ATOM    406  C7   DT    13      19.840  11.167  34.205  1.00  0.00           C  
ATOM    407  H71  DT    13      19.588  11.350  35.246  1.00  0.00           H  
ATOM    408  H72  DT    13      20.283  10.172  34.122  1.00  0.00           H  
ATOM    409  H73  DT    13      20.547  11.916  33.861  1.00  0.00           H  
ATOM    410  C4   DT    13      17.479  10.282  33.664  1.00  0.00           C  
ATOM    411  O4   DT    13      17.429   9.471  34.604  1.00  0.00           O  
ATOM    412  N3   DT    13      16.388  10.388  32.842  1.00  0.00           N  
ATOM    413  H3   DT    13      15.622   9.741  32.986  1.00  0.00           H  
ATOM    414  C2   DT    13      16.230  11.300  31.842  1.00  0.00           C  
ATOM    415  O2   DT    13      15.163  11.357  31.232  1.00  0.00           O  
ATOM    416  C3'  DT    13      17.405  15.379  29.661  1.00  0.00           C  
ATOM    417  H3'  DT    13      17.824  16.380  29.870  1.00  0.00           H  
ATOM    418  C2'  DT    13      17.022  14.618  30.936  1.00  0.00           C  
ATOM    419  H2'  DT    13      17.720  14.862  31.745  1.00  0.00           H  
ATOM    420 H2''  DT    13      16.013  14.857  31.262  1.00  0.00           H  
ATOM    421  O3'  DT    13      16.288  15.420  28.785  1.00  0.00           O  
ATOM    422  P    DT    14      15.241  16.658  28.729  1.00  0.00           P  
ATOM    423  OP1  DT    14      15.097  17.276  30.067  1.00  0.00           O  
ATOM    424  OP2  DT    14      14.016  16.211  28.015  1.00  0.00           O  
ATOM    425  O5'  DT    14      15.993  17.735  27.812  1.00  0.00           O  
ATOM    426  C5'  DT    14      15.996  17.670  26.396  1.00  0.00           C  
ATOM    427  H5'  DT    14      15.192  18.325  26.043  1.00  0.00           H  
ATOM    428 H5''  DT    14      15.774  16.650  26.054  1.00  0.00           H  
ATOM    429  C4'  DT    14      17.353  18.118  25.806  1.00  0.00           C  
ATOM    430  H4'  DT    14      17.280  18.088  24.711  1.00  0.00           H  
ATOM    431  O4'  DT    14      17.644  19.455  26.220  1.00  0.00           O  
ATOM    432  C1'  DT    14      19.016  19.488  26.555  1.00  0.00           C  
ATOM    433  H1'  DT    14      19.594  19.492  25.626  1.00  0.00           H  
ATOM    434  N1   DT    14      19.339  20.721  27.329  1.00  0.00           N  
ATOM    435  C6   DT    14      19.118  20.831  28.688  1.00  0.00           C  
ATOM    436  H6   DT    14      18.716  19.977  29.233  1.00  0.00           H  
ATOM    437  C5   DT    14      19.380  21.999  29.341  1.00  0.00           C  
ATOM    438  C7   DT    14      19.106  22.077  30.842  1.00  0.00           C  
ATOM    439  H71  DT    14      18.322  22.796  31.010  1.00  0.00           H  
ATOM    440  H72  DT    14      18.800  21.114  31.246  1.00  0.00           H  
ATOM    441  H73  DT    14      20.003  22.421  31.349  1.00  0.00           H  
ATOM    442  C4   DT    14      19.933  23.150  28.636  1.00  0.00           C  
ATOM    443  O4   DT    14      20.216  24.238  29.142  1.00  0.00           O  
ATOM    444  N3   DT    14      20.139  22.962  27.292  1.00  0.00           N  
ATOM    445  H3   DT    14      20.487  23.767  26.777  1.00  0.00           H  
ATOM    446  C2   DT    14      19.862  21.805  26.602  1.00  0.00           C  
ATOM    447  O2   DT    14      20.098  21.786  25.395  1.00  0.00           O  
ATOM    448  C3'  DT    14      18.542  17.243  26.246  1.00  0.00           C  
ATOM    449  H3'  DT    14      18.190  16.318  26.715  1.00  0.00           H  
ATOM    450  C2'  DT    14      19.229  18.153  27.259  1.00  0.00           C  
ATOM    451  H2'  DT    14      18.691  18.087  28.218  1.00  0.00           H  
ATOM    452 H2''  DT    14      20.286  17.927  27.369  1.00  0.00           H  
ATOM    453  O3'  DT    14      19.370  17.006  25.111  1.00  0.00           O  
ATOM    454  P    DG    15      20.176  15.629  24.882  1.00  0.00           P  
ATOM    455  OP1  DG    15      20.808  15.640  23.539  1.00  0.00           O  
ATOM    456  OP2  DG    15      19.274  14.514  25.220  1.00  0.00           O  
ATOM    457  O5'  DG    15      21.347  15.664  25.983  1.00  0.00           O  
ATOM    458  C5'  DG    15      22.320  16.707  25.982  1.00  0.00           C  
ATOM    459  H5'  DG    15      22.478  17.024  27.006  1.00  0.00           H  
ATOM    460 H5''  DG    15      21.945  17.579  25.444  1.00  0.00           H  
ATOM    461  C4'  DG    15      23.668  16.274  25.384  1.00  0.00           C  
ATOM    462  H4'  DG    15      23.471  15.723  24.449  1.00  0.00           H  
ATOM    463  O4'  DG    15      24.427  17.459  25.126  1.00  0.00           O  
ATOM    464  C1'  DG    15      25.695  17.348  25.754  1.00  0.00           C  
ATOM    465  H1'  DG    15      26.365  16.796  25.065  1.00  0.00           H  
ATOM    466  N9   DG    15      26.247  18.697  26.047  1.00  0.00           N  
ATOM    467  C8   DG    15      26.301  19.397  27.229  1.00  0.00           C  
ATOM    468  H8   DG    15      26.068  18.960  28.191  1.00  0.00           H  
ATOM    469  N7   DG    15      26.690  20.630  27.092  1.00  0.00           N  
ATOM    470  C5   DG    15      26.908  20.755  25.715  1.00  0.00           C  
ATOM    471  C6   DG    15      27.221  21.888  24.899  1.00  0.00           C  
ATOM    472  O6   DG    15      27.404  23.051  25.256  1.00  0.00           O  
ATOM    473  N1   DG    15      27.266  21.638  23.547  1.00  0.00           N  
ATOM    474  H1   DG    15      27.426  22.401  22.920  1.00  0.00           H  
ATOM    475  C2   DG    15      27.125  20.395  23.034  1.00  0.00           C  
ATOM    476  N2   DG    15      27.214  20.297  21.737  1.00  0.00           N  
ATOM    477  H21  DG    15      27.282  21.149  21.189  1.00  0.00           H  
ATOM    478  H22  DG    15      27.199  19.380  21.302  1.00  0.00           H  
ATOM    479  N3   DG    15      26.776  19.313  23.734  1.00  0.00           N  
ATOM    480  C4   DG    15      26.676  19.562  25.077  1.00  0.00           C  
ATOM    481  C3'  DG    15      24.511  15.385  26.315  1.00  0.00           C  
ATOM    482  H3'  DG    15      23.889  14.857  27.038  1.00  0.00           H  
ATOM    483  C2'  DG    15      25.403  16.457  26.962  1.00  0.00           C  
ATOM    484  H2'  DG    15      24.857  16.988  27.734  1.00  0.00           H  
ATOM    485 H2''  DG    15      26.317  16.035  27.358  1.00  0.00           H  
ATOM    486  O3'  DG    15      25.214  14.464  25.478  1.00  0.00           O  
ATOM    487  P    DT    16      26.365  13.477  26.014  1.00  0.00           P  
ATOM    488  OP1  DT    16      26.498  12.411  24.996  1.00  0.00           O  
ATOM    489  OP2  DT    16      26.045  13.070  27.397  1.00  0.00           O  
ATOM    490  O5'  DT    16      27.753  14.289  26.053  1.00  0.00           O  
ATOM    491  C5'  DT    16      28.294  14.807  24.847  1.00  0.00           C  
ATOM    492  H5'  DT    16      27.480  15.235  24.242  1.00  0.00           H  
ATOM    493 H5''  DT    16      28.741  14.008  24.250  1.00  0.00           H  
ATOM    494  C4'  DT    16      29.338  15.923  25.066  1.00  0.00           C  
ATOM    495  H4'  DT    16      29.536  16.395  24.093  1.00  0.00           H  
ATOM    496  O4'  DT    16      28.845  16.952  25.935  1.00  0.00           O  
ATOM    497  C1'  DT    16      29.966  17.364  26.705  1.00  0.00           C  
ATOM    498  H1'  DT    16      30.568  17.958  26.014  1.00  0.00           H  
ATOM    499  N1   DT    16      29.634  18.167  27.888  1.00  0.00           N  
ATOM    500  C6   DT    16      28.762  17.694  28.837  1.00  0.00           C  
ATOM    501  H6   DT    16      28.317  16.729  28.699  1.00  0.00           H  
ATOM    502  C5   DT    16      28.507  18.393  29.973  1.00  0.00           C  
ATOM    503  C7   DT    16      27.576  17.791  31.006  1.00  0.00           C  
ATOM    504  H71  DT    16      27.322  16.752  30.787  1.00  0.00           H  
ATOM    505  H72  DT    16      28.039  17.831  31.997  1.00  0.00           H  
ATOM    506  H73  DT    16      26.651  18.365  31.058  1.00  0.00           H  
ATOM    507  C4   DT    16      29.136  19.692  30.207  1.00  0.00           C  
ATOM    508  O4   DT    16      28.958  20.438  31.180  1.00  0.00           O  
ATOM    509  N3   DT    16      30.040  20.066  29.239  1.00  0.00           N  
ATOM    510  H3   DT    16      30.537  20.922  29.376  1.00  0.00           H  
ATOM    511  C2   DT    16      30.347  19.348  28.112  1.00  0.00           C  
ATOM    512  O2   DT    16      31.247  19.741  27.357  1.00  0.00           O  
ATOM    513  C3'  DT    16      30.662  15.427  25.702  1.00  0.00           C  
ATOM    514  H3'  DT    16      30.669  14.341  25.811  1.00  0.00           H  
ATOM    515  C2'  DT    16      30.728  16.099  27.063  1.00  0.00           C  
ATOM    516  H2'  DT    16      30.142  15.528  27.799  1.00  0.00           H  
ATOM    517 H2''  DT    16      31.766  16.335  27.359  1.00  0.00           H  
ATOM    518  O3'  DT    16      31.789  15.918  24.994  1.00  0.00           O  
ATOM    519  P    DG    17      32.634  15.007  23.989  1.00  0.00           P  
ATOM    520  OP1  DG    17      32.060  13.642  23.915  1.00  0.00           O  
ATOM    521  OP2  DG    17      34.061  15.163  24.359  1.00  0.00           O  
ATOM    522  O5'  DG    17      32.393  15.752  22.587  1.00  0.00           O  
ATOM    523  C5'  DG    17      31.286  15.365  21.762  1.00  0.00           C  
ATOM    524  H5'  DG    17      30.401  15.125  22.375  1.00  0.00           H  
ATOM    525 H5''  DG    17      31.587  14.473  21.218  1.00  0.00           H  
ATOM    526  C4'  DG    17      30.851  16.437  20.740  1.00  0.00           C  
ATOM    527  H4'  DG    17      30.167  15.989  20.004  1.00  0.00           H  
ATOM    528  O4'  DG    17      30.214  17.528  21.379  1.00  0.00           O  
ATOM    529  C1'  DG    17      30.240  18.640  20.500  1.00  0.00           C  
ATOM    530  H1'  DG    17      29.325  18.709  19.896  1.00  0.00           H  
ATOM    531  N9   DG    17      30.390  19.861  21.314  1.00  0.00           N  
ATOM    532  C8   DG    17      30.557  19.952  22.680  1.00  0.00           C  
ATOM    533  H8   DG    17      30.636  19.081  23.313  1.00  0.00           H  
ATOM    534  N7   DG    17      30.518  21.169  23.146  1.00  0.00           N  
ATOM    535  C5   DG    17      30.327  21.933  22.009  1.00  0.00           C  
ATOM    536  C6   DG    17      30.226  23.363  21.869  1.00  0.00           C  
ATOM    537  O6   DG    17      30.281  24.223  22.748  1.00  0.00           O  
ATOM    538  N1   DG    17      30.080  23.775  20.566  1.00  0.00           N  
ATOM    539  H1   DG    17      29.947  24.768  20.407  1.00  0.00           H  
ATOM    540  C2   DG    17      30.012  22.937  19.514  1.00  0.00           C  
ATOM    541  N2   DG    17      29.881  23.442  18.312  1.00  0.00           N  
ATOM    542  H21  DG    17      29.873  24.444  18.134  1.00  0.00           H  
ATOM    543  H22  DG    17      29.884  22.796  17.547  1.00  0.00           H  
ATOM    544  N3   DG    17      30.070  21.606  19.591  1.00  0.00           N  
ATOM    545  C4   DG    17      30.251  21.159  20.873  1.00  0.00           C  
ATOM    546  C3'  DG    17      32.020  17.098  19.993  1.00  0.00           C  
ATOM    547  H3'  DG    17      32.859  17.260  20.678  1.00  0.00           H  
ATOM    548  C2'  DG    17      31.434  18.437  19.568  1.00  0.00           C  
ATOM    549  H2'  DG    17      32.189  19.215  19.654  1.00  0.00           H  
ATOM    550 H2''  DG    17      31.069  18.394  18.545  1.00  0.00           H  
ATOM    551  O3'  DG    17      32.394  16.334  18.864  1.00  0.00           O  
ATOM    552  P    DG    18      33.914  16.251  18.403  1.00  0.00           P  
ATOM    553  OP1  DG    18      34.048  15.140  17.427  1.00  0.00           O  
ATOM    554  OP2  DG    18      34.760  16.251  19.612  1.00  0.00           O  
ATOM    555  O5'  DG    18      34.198  17.609  17.617  1.00  0.00           O  
ATOM    556  C5'  DG    18      33.659  17.821  16.305  1.00  0.00           C  
ATOM    557  H5'  DG    18      32.564  17.747  16.324  1.00  0.00           H  
ATOM    558 H5''  DG    18      34.027  17.046  15.629  1.00  0.00           H  
ATOM    559  C4'  DG    18      34.021  19.192  15.683  1.00  0.00           C  
ATOM    560  H4'  DG    18      33.636  19.213  14.671  1.00  0.00           H  
ATOM    561  O4'  DG    18      33.422  20.225  16.448  1.00  0.00           O  
ATOM    562  C1'  DG    18      34.413  21.167  16.828  1.00  0.00           C  
ATOM    563  H1'  DG    18      34.497  21.922  16.051  1.00  0.00           H  
ATOM    564  N9   DG    18      34.049  21.829  18.109  1.00  0.00           N  
ATOM    565  C8   DG    18      34.047  21.312  19.384  1.00  0.00           C  
ATOM    566  H8   DG    18      34.275  20.271  19.583  1.00  0.00           H  
ATOM    567  N7   DG    18      33.695  22.158  20.308  1.00  0.00           N  
ATOM    568  C5   DG    18      33.473  23.334  19.598  1.00  0.00           C  
ATOM    569  C6   DG    18      33.093  24.647  20.034  1.00  0.00           C  
ATOM    570  O6   DG    18      32.918  25.021  21.174  1.00  0.00           O  
ATOM    571  N1   DG    18      32.978  25.574  19.012  1.00  0.00           N  
ATOM    572  H1   DG    18      32.691  26.500  19.299  1.00  0.00           H  
ATOM    573  C2   DG    18      33.206  25.288  17.711  1.00  0.00           C  
ATOM    574  N2   DG    18      33.146  26.264  16.862  1.00  0.00           N  
ATOM    575  H21  DG    18      32.879  27.212  17.125  1.00  0.00           H  
ATOM    576  H22  DG    18      33.321  26.067  15.874  1.00  0.00           H  
ATOM    577  N3   DG    18      33.632  24.097  17.275  1.00  0.00           N  
ATOM    578  C4   DG    18      33.700  23.158  18.256  1.00  0.00           C  
ATOM    579  C3'  DG    18      35.548  19.499  15.666  1.00  0.00           C  
ATOM    580  H3'  DG    18      36.121  18.562  15.822  1.00  0.00           H  
ATOM    581  C2'  DG    18      35.698  20.371  16.912  1.00  0.00           C  
ATOM    582  H2'  DG    18      35.738  19.752  17.824  1.00  0.00           H  
ATOM    583 H2''  DG    18      36.588  20.992  16.869  1.00  0.00           H  
ATOM    584  O3'  DG    18      36.157  20.232  14.589  1.00  0.00           O  
ATOM    585  P    DT    19      35.477  20.543  13.171  1.00  0.00           P  
ATOM    586  OP1  DT    19      35.119  19.251  12.532  1.00  0.00           O  
ATOM    587  OP2  DT    19      36.392  21.445  12.432  1.00  0.00           O  
ATOM    588  O5'  DT    19      34.155  21.377  13.528  1.00  0.00           O  
ATOM    589  C5'  DT    19      33.513  22.151  12.543  1.00  0.00           C  
ATOM    590  H5'  DT    19      33.465  21.610  11.606  1.00  0.00           H  
ATOM    591 H5''  DT    19      34.114  23.048  12.376  1.00  0.00           H  
ATOM    592  C4'  DT    19      32.086  22.583  12.899  1.00  0.00           C  
ATOM    593  H4'  DT    19      31.704  23.110  12.024  1.00  0.00           H  
ATOM    594  O4'  DT    19      31.190  21.517  13.170  1.00  0.00           O  
ATOM    595  C1'  DT    19      30.165  22.141  13.924  1.00  0.00           C  
ATOM    596  H1'  DT    19      29.669  22.854  13.251  1.00  0.00           H  
ATOM    597  N1   DT    19      29.130  21.229  14.492  1.00  0.00           N  
ATOM    598  C6   DT    19      29.480  20.127  15.250  1.00  0.00           C  
ATOM    599  H6   DT    19      30.540  19.890  15.358  1.00  0.00           H  
ATOM    600  C5   DT    19      28.525  19.326  15.810  1.00  0.00           C  
ATOM    601  C7   DT    19      28.961  18.089  16.584  1.00  0.00           C  
ATOM    602  H71  DT    19      28.710  18.188  17.633  1.00  0.00           H  
ATOM    603  H72  DT    19      28.436  17.223  16.201  1.00  0.00           H  
ATOM    604  H73  DT    19      30.023  17.903  16.481  1.00  0.00           H  
ATOM    605  C4   DT    19      27.102  19.629  15.646  1.00  0.00           C  
ATOM    606  O4   DT    19      26.163  18.990  16.111  1.00  0.00           O  
ATOM    607  N3   DT    19      26.828  20.753  14.892  1.00  0.00           N  
ATOM    608  H3   DT    19      25.849  20.966  14.726  1.00  0.00           H  
ATOM    609  C2   DT    19      27.773  21.562  14.300  1.00  0.00           C  
ATOM    610  O2   DT    19      27.380  22.519  13.638  1.00  0.00           O  
ATOM    611  C3'  DT    19      32.016  23.541  14.105  1.00  0.00           C  
ATOM    612  H3'  DT    19      32.956  23.585  14.649  1.00  0.00           H  
ATOM    613  C2'  DT    19      30.901  22.967  14.974  1.00  0.00           C  
ATOM    614  H2'  DT    19      31.331  22.305  15.713  1.00  0.00           H  
ATOM    615 H2''  DT    19      30.264  23.756  15.404  1.00  0.00           H  
ATOM    616  O3'  DT    19      31.600  24.832  13.680  1.00  0.00           O  
ATOM    617  P    DG    20      32.648  25.871  13.068  1.00  0.00           P  
ATOM    618  OP1  DG    20      32.998  25.491  11.678  1.00  0.00           O  
ATOM    619  OP2  DG    20      33.728  26.045  14.057  1.00  0.00           O  
ATOM    620  O5'  DG    20      31.846  27.260  12.988  1.00  0.00           O  
ATOM    621  C5'  DG    20      30.928  27.527  11.931  1.00  0.00           C  
ATOM    622  H5'  DG    20      30.390  26.599  11.679  1.00  0.00           H  
ATOM    623 H5''  DG    20      31.485  27.832  11.043  1.00  0.00           H  
ATOM    624  C4'  DG    20      29.877  28.614  12.251  1.00  0.00           C  
ATOM    625  H4'  DG    20      29.290  28.776  11.333  1.00  0.00           H  
ATOM    626  O4'  DG    20      29.036  28.159  13.312  1.00  0.00           O  
ATOM    627  C1'  DG    20      29.255  28.901  14.497  1.00  0.00           C  
ATOM    628  H1'  DG    20      28.379  29.539  14.684  1.00  0.00           H  
ATOM    629  N9   DG    20      29.463  28.023  15.682  1.00  0.00           N  
ATOM    630  C8   DG    20      29.760  26.683  15.733  1.00  0.00           C  
ATOM    631  H8   DG    20      29.941  26.113  14.826  1.00  0.00           H  
ATOM    632  N7   DG    20      29.811  26.176  16.943  1.00  0.00           N  
ATOM    633  C5   DG    20      29.536  27.286  17.758  1.00  0.00           C  
ATOM    634  C6   DG    20      29.514  27.390  19.191  1.00  0.00           C  
ATOM    635  O6   DG    20      29.709  26.529  20.059  1.00  0.00           O  
ATOM    636  N1   DG    20      29.194  28.660  19.643  1.00  0.00           N  
ATOM    637  H1   DG    20      29.079  28.782  20.635  1.00  0.00           H  
ATOM    638  C2   DG    20      28.985  29.707  18.813  1.00  0.00           C  
ATOM    639  N2   DG    20      28.762  30.887  19.331  1.00  0.00           N  
ATOM    640  H21  DG    20      28.697  30.995  20.341  1.00  0.00           H  
ATOM    641  H22  DG    20      28.726  31.684  18.708  1.00  0.00           H  
ATOM    642  N3   DG    20      29.059  29.664  17.488  1.00  0.00           N  
ATOM    643  C4   DG    20      29.353  28.411  17.002  1.00  0.00           C  
ATOM    644  C3'  DG    20      30.474  29.944  12.715  1.00  0.00           C  
ATOM    645  H3'  DG    20      31.494  30.050  12.362  1.00  0.00           H  
ATOM    646  C2'  DG    20      30.477  29.767  14.218  1.00  0.00           C  
ATOM    647  H2'  DG    20      31.381  29.239  14.497  1.00  0.00           H  
ATOM    648 H2''  DG    20      30.394  30.723  14.726  1.00  0.00           H  
ATOM    649  O3'  DG    20      29.672  31.063  12.319  1.00  0.00           O  
ATOM    650  P    DG    21      30.333  32.405  11.745  1.00  0.00           P  
ATOM    651  OP1  DG    21      29.241  33.323  11.349  1.00  0.00           O  
ATOM    652  OP2  DG    21      31.352  32.028  10.744  1.00  0.00           O  
ATOM    653  O5'  DG    21      31.042  32.997  13.063  1.00  0.00           O  
ATOM    654  C5'  DG    21      30.334  33.827  13.999  1.00  0.00           C  
ATOM    655  H5'  DG    21      29.459  33.256  14.324  1.00  0.00           H  
ATOM    656 H5''  DG    21      30.056  34.783  13.531  1.00  0.00           H  
ATOM    657  C4'  DG    21      31.149  34.124  15.278  1.00  0.00           C  
ATOM    658  H4'  DG    21      30.718  34.989  15.764  1.00  0.00           H  
ATOM    659  O4'  DG    21      31.070  33.018  16.177  1.00  0.00           O  
ATOM    660  C1'  DG    21      32.369  32.721  16.634  1.00  0.00           C  
ATOM    661  H1'  DG    21      32.611  33.433  17.430  1.00  0.00           H  
ATOM    662  N9   DG    21      32.463  31.356  17.212  1.00  0.00           N  
ATOM    663  C8   DG    21      32.780  30.147  16.633  1.00  0.00           C  
ATOM    664  H8   DG    21      33.037  30.079  15.587  1.00  0.00           H  
ATOM    665  N7   DG    21      32.736  29.128  17.454  1.00  0.00           N  
ATOM    666  C5   DG    21      32.444  29.724  18.692  1.00  0.00           C  
ATOM    667  C6   DG    21      32.327  29.183  20.024  1.00  0.00           C  
ATOM    668  O6   DG    21      32.389  28.015  20.392  1.00  0.00           O  
ATOM    669  N1   DG    21      32.106  30.136  21.009  1.00  0.00           N  
ATOM    670  H1   DG    21      32.149  29.818  21.971  1.00  0.00           H  
ATOM    671  C2   DG    21      32.078  31.461  20.748  1.00  0.00           C  
ATOM    672  N2   DG    21      32.060  32.300  21.746  1.00  0.00           N  
ATOM    673  H21  DG    21      32.033  31.980  22.708  1.00  0.00           H  
ATOM    674  H22  DG    21      32.237  33.273  21.540  1.00  0.00           H  
ATOM    675  N3   DG    21      32.101  31.995  19.539  1.00  0.00           N  
ATOM    676  C4   DG    21      32.305  31.075  18.546  1.00  0.00           C  
ATOM    677  C3'  DG    21      32.652  34.357  15.038  1.00  0.00           C  
ATOM    678  H3'  DG    21      32.831  34.605  13.997  1.00  0.00           H  
ATOM    679  C2'  DG    21      33.263  33.013  15.430  1.00  0.00           C  
ATOM    680  H2'  DG    21      33.132  32.275  14.639  1.00  0.00           H  
ATOM    681 H2''  DG    21      34.310  33.121  15.712  1.00  0.00           H  
ATOM    682  O3'  DG    21      33.227  35.360  15.893  1.00  0.00           O  
ATOM    683  P    DT    22      32.999  36.931  15.675  1.00  0.00           P  
ATOM    684  OP1  DT    22      32.431  37.161  14.325  1.00  0.00           O  
ATOM    685  OP2  DT    22      34.280  37.585  16.026  1.00  0.00           O  
ATOM    686  O5'  DT    22      31.904  37.380  16.758  1.00  0.00           O  
ATOM    687  C5'  DT    22      32.190  37.383  18.159  1.00  0.00           C  
ATOM    688  H5'  DT    22      33.088  37.972  18.359  1.00  0.00           H  
ATOM    689 H5''  DT    22      32.296  36.348  18.496  1.00  0.00           H  
ATOM    690  C4'  DT    22      31.029  38.011  18.947  1.00  0.00           C  
ATOM    691  H4'  DT    22      31.295  37.991  19.998  1.00  0.00           H  
ATOM    692  O4'  DT    22      30.873  39.370  18.526  1.00  0.00           O  
ATOM    693  C1'  DT    22      29.500  39.648  18.332  1.00  0.00           C  
ATOM    694  H1'  DT    22      29.017  39.874  19.294  1.00  0.00           H  
ATOM    695  N1   DT    22      29.337  40.845  17.452  1.00  0.00           N  
ATOM    696  C6   DT    22      29.122  40.774  16.089  1.00  0.00           C  
ATOM    697  H6   DT    22      29.077  39.817  15.583  1.00  0.00           H  
ATOM    698  C5   DT    22      28.972  41.902  15.343  1.00  0.00           C  
ATOM    699  C7   DT    22      28.754  41.776  13.844  1.00  0.00           C  
ATOM    700  H71  DT    22      27.827  42.270  13.541  1.00  0.00           H  
ATOM    701  H72  DT    22      29.574  42.256  13.323  1.00  0.00           H  
ATOM    702  H73  DT    22      28.715  40.731  13.535  1.00  0.00           H  
ATOM    703  C4   DT    22      29.014  43.227  15.972  1.00  0.00           C  
ATOM    704  O4   DT    22      28.907  44.321  15.418  1.00  0.00           O  
ATOM    705  N3   DT    22      29.222  43.208  17.328  1.00  0.00           N  
ATOM    706  H3   DT    22      29.242  44.095  17.816  1.00  0.00           H  
ATOM    707  C2   DT    22      29.471  42.089  18.082  1.00  0.00           C  
ATOM    708  O2   DT    22      29.862  42.222  19.241  1.00  0.00           O  
ATOM    709  C3'  DT    22      29.669  37.305  18.733  1.00  0.00           C  
ATOM    710  H3'  DT    22      29.835  36.416  18.136  1.00  0.00           H  
ATOM    711  C2'  DT    22      28.931  38.312  17.848  1.00  0.00           C  
ATOM    712  H2'  DT    22      29.169  38.107  16.800  1.00  0.00           H  
ATOM    713 H2''  DT    22      27.854  38.284  17.979  1.00  0.00           H  
ATOM    714  O3'  DT    22      29.016  36.883  19.941  1.00  0.00           O  
ATOM    715  P    DG    23      28.288  37.815  21.011  1.00  0.00           P  
ATOM    716  OP1  DG    23      27.017  38.290  20.432  1.00  0.00           O  
ATOM    717  OP2  DG    23      29.239  38.780  21.597  1.00  0.00           O  
ATOM    718  O5'  DG    23      27.975  36.722  22.150  1.00  0.00           O  
ATOM    719  C5'  DG    23      26.916  36.921  23.087  1.00  0.00           C  
ATOM    720  H5'  DG    23      25.971  36.627  22.643  1.00  0.00           H  
ATOM    721 H5''  DG    23      26.802  37.986  23.317  1.00  0.00           H  
ATOM    722  C4'  DG    23      27.116  36.143  24.392  1.00  0.00           C  
ATOM    723  H4'  DG    23      26.404  36.527  25.137  1.00  0.00           H  
ATOM    724  O4'  DG    23      26.870  34.776  24.107  1.00  0.00           O  
ATOM    725  C1'  DG    23      27.772  33.977  24.846  1.00  0.00           C  
ATOM    726  H1'  DG    23      27.345  33.664  25.804  1.00  0.00           H  
ATOM    727  N9   DG    23      28.142  32.812  24.016  1.00  0.00           N  
ATOM    728  C8   DG    23      28.297  32.756  22.654  1.00  0.00           C  
ATOM    729  H8   DG    23      28.129  33.634  22.026  1.00  0.00           H  
ATOM    730  N7   DG    23      28.608  31.564  22.206  1.00  0.00           N  
ATOM    731  C5   DG    23      28.697  30.789  23.373  1.00  0.00           C  
ATOM    732  C6   DG    23      29.021  29.405  23.573  1.00  0.00           C  
ATOM    733  O6   DG    23      29.270  28.558  22.722  1.00  0.00           O  
ATOM    734  N1   DG    23      29.085  29.032  24.904  1.00  0.00           N  
ATOM    735  H1   DG    23      29.336  28.076  25.097  1.00  0.00           H  
ATOM    736  C2   DG    23      28.813  29.869  25.934  1.00  0.00           C  
ATOM    737  N2   DG    23      28.962  29.432  27.150  1.00  0.00           N  
ATOM    738  H21  DG    23      29.290  28.491  27.335  1.00  0.00           H  
ATOM    739  H22  DG    23      28.752  30.055  27.920  1.00  0.00           H  
ATOM    740  N3   DG    23      28.471  31.149  25.787  1.00  0.00           N  
ATOM    741  C4   DG    23      28.429  31.551  24.483  1.00  0.00           C  
ATOM    742  C3'  DG    23      28.541  36.283  24.995  1.00  0.00           C  
ATOM    743  H3'  DG    23      29.208  36.827  24.316  1.00  0.00           H  
ATOM    744  C2'  DG    23      28.995  34.841  25.137  1.00  0.00           C  
ATOM    745  H2'  DG    23      29.785  34.652  24.432  1.00  0.00           H  
ATOM    746 H2''  DG    23      29.418  34.631  26.116  1.00  0.00           H  
ATOM    747  O3'  DG    23      28.531  36.891  26.282  1.00  0.00           O  
ATOM    748  P    DG    24      29.820  37.632  26.889  1.00  0.00           P  
ATOM    749  OP1  DG    24      29.354  38.470  28.014  1.00  0.00           O  
ATOM    750  OP2  DG    24      30.523  38.324  25.783  1.00  0.00           O  
ATOM    751  O5'  DG    24      30.739  36.486  27.514  1.00  0.00           O  
ATOM    752  C5'  DG    24      30.381  35.869  28.757  1.00  0.00           C  
ATOM    753  H5'  DG    24      29.302  35.621  28.718  1.00  0.00           H  
ATOM    754 H5''  DG    24      30.525  36.598  29.555  1.00  0.00           H  
ATOM    755  C4'  DG    24      31.122  34.584  29.129  1.00  0.00           C  
ATOM    756  H4'  DG    24      30.722  34.247  30.077  1.00  0.00           H  
ATOM    757  O4'  DG    24      30.867  33.558  28.190  1.00  0.00           O  
ATOM    758  C1'  DG    24      32.088  32.862  27.991  1.00  0.00           C  
ATOM    759  H1'  DG    24      32.233  32.153  28.809  1.00  0.00           H  
ATOM    760  N9   DG    24      32.068  32.113  26.717  1.00  0.00           N  
ATOM    761  C8   DG    24      31.835  32.591  25.462  1.00  0.00           C  
ATOM    762  H8   DG    24      31.621  33.633  25.271  1.00  0.00           H  
ATOM    763  N7   DG    24      31.887  31.684  24.527  1.00  0.00           N  
ATOM    764  C5   DG    24      32.235  30.518  25.200  1.00  0.00           C  
ATOM    765  C6   DG    24      32.502  29.187  24.734  1.00  0.00           C  
ATOM    766  O6   DG    24      32.419  28.756  23.591  1.00  0.00           O  
ATOM    767  N1   DG    24      32.837  28.312  25.753  1.00  0.00           N  
ATOM    768  H1   DG    24      33.023  27.362  25.475  1.00  0.00           H  
ATOM    769  C2   DG    24      32.964  28.678  27.055  1.00  0.00           C  
ATOM    770  N2   DG    24      33.345  27.788  27.921  1.00  0.00           N  
ATOM    771  H21  DG    24      33.493  26.820  27.660  1.00  0.00           H  
ATOM    772  H22  DG    24      33.399  28.072  28.893  1.00  0.00           H  
ATOM    773  N3   DG    24      32.697  29.894  27.528  1.00  0.00           N  
ATOM    774  C4   DG    24      32.357  30.774  26.544  1.00  0.00           C  
ATOM    775  C3'  DG    24      32.645  34.701  29.263  1.00  0.00           C  
ATOM    776  H3'  DG    24      32.972  35.745  29.247  1.00  0.00           H  
ATOM    777  C2'  DG    24      33.166  33.932  28.050  1.00  0.00           C  
ATOM    778  H2'  DG    24      33.139  34.559  27.155  1.00  0.00           H  
ATOM    779 H2''  DG    24      34.153  33.496  28.237  1.00  0.00           H  
ATOM    780  O3'  DG    24      33.052  34.022  30.454  1.00  0.00           O  
ATOM    781  P    DT    25      34.226  34.529  31.384  1.00  0.00           P  
ATOM    782  OP1  DT    25      33.861  35.895  31.805  1.00  0.00           O  
ATOM    783  OP2  DT    25      35.529  34.294  30.735  1.00  0.00           O  
ATOM    784  O5'  DT    25      34.064  33.574  32.648  1.00  0.00           O  
ATOM    785  C5'  DT    25      34.723  32.323  32.751  1.00  0.00           C  
ATOM    786  H5'  DT    25      35.700  32.479  33.234  1.00  0.00           H  
ATOM    787 H5''  DT    25      34.918  31.930  31.753  1.00  0.00           H  
ATOM    788  C4'  DT    25      33.920  31.260  33.523  1.00  0.00           C  
ATOM    789  H4'  DT    25      34.591  30.417  33.668  1.00  0.00           H  
ATOM    790  O4'  DT    25      33.542  31.785  34.783  1.00  0.00           O  
ATOM    791  C1'  DT    25      32.128  31.769  34.903  1.00  0.00           C  
ATOM    792  H1'  DT    25      31.874  30.865  35.479  1.00  0.00           H  
ATOM    793  N1   DT    25      31.666  32.964  35.667  1.00  0.00           N  
ATOM    794  C6   DT    25      31.819  34.234  35.159  1.00  0.00           C  
ATOM    795  H6   DT    25      32.268  34.334  34.193  1.00  0.00           H  
ATOM    796  C5   DT    25      31.446  35.336  35.851  1.00  0.00           C  
ATOM    797  C7   DT    25      31.741  36.689  35.249  1.00  0.00           C  
ATOM    798  H71  DT    25      32.238  37.325  35.991  1.00  0.00           H  
ATOM    799  H72  DT    25      32.383  36.624  34.365  1.00  0.00           H  
ATOM    800  H73  DT    25      30.799  37.149  34.983  1.00  0.00           H  
ATOM    801  C4   DT    25      30.862  35.216  37.175  1.00  0.00           C  
ATOM    802  O4   DT    25      30.521  36.141  37.916  1.00  0.00           O  
ATOM    803  N3   DT    25      30.705  33.907  37.603  1.00  0.00           N  
ATOM    804  H3   DT    25      30.314  33.784  38.522  1.00  0.00           H  
ATOM    805  C2   DT    25      31.120  32.767  36.941  1.00  0.00           C  
ATOM    806  O2   DT    25      30.963  31.673  37.491  1.00  0.00           O  
ATOM    807  C3'  DT    25      32.637  30.779  32.818  1.00  0.00           C  
ATOM    808  H3'  DT    25      32.677  31.039  31.757  1.00  0.00           H  
ATOM    809  C2'  DT    25      31.564  31.620  33.486  1.00  0.00           C  
ATOM    810  H2'  DT    25      31.498  32.589  32.996  1.00  0.00           H  
ATOM    811 H2''  DT    25      30.607  31.100  33.483  1.00  0.00           H  
ATOM    812  O3'  DT    25      32.348  29.375  32.994  1.00  0.00           O  
ATOM    813  P    DG    26      33.232  28.237  32.272  1.00  0.00           P  
ATOM    814  OP1  DG    26      34.349  27.940  33.201  1.00  0.00           O  
ATOM    815  OP2  DG    26      33.519  28.716  30.900  1.00  0.00           O  
ATOM    816  O5'  DG    26      32.289  26.936  32.142  1.00  0.00           O  
ATOM    817  C5'  DG    26      31.838  26.212  33.284  1.00  0.00           C  
ATOM    818  H5'  DG    26      31.183  26.861  33.833  1.00  0.00           H  
ATOM    819 H5''  DG    26      32.691  25.980  33.928  1.00  0.00           H  
ATOM    820  C4'  DG    26      31.115  24.885  32.927  1.00  0.00           C  
ATOM    821  H4'  DG    26      30.597  24.516  33.806  1.00  0.00           H  
ATOM    822  O4'  DG    26      30.166  25.146  31.896  1.00  0.00           O  
ATOM    823  C1'  DG    26      30.426  24.348  30.757  1.00  0.00           C  
ATOM    824  H1'  DG    26      29.715  23.509  30.707  1.00  0.00           H  
ATOM    825  N9   DG    26      30.334  25.156  29.527  1.00  0.00           N  
ATOM    826  C8   DG    26      30.253  26.524  29.413  1.00  0.00           C  
ATOM    827  H8   DG    26      30.246  27.197  30.268  1.00  0.00           H  
ATOM    828  N7   DG    26      30.147  26.953  28.177  1.00  0.00           N  
ATOM    829  C5   DG    26      30.215  25.788  27.398  1.00  0.00           C  
ATOM    830  C6   DG    26      30.179  25.623  25.969  1.00  0.00           C  
ATOM    831  O6   DG    26      30.093  26.448  25.054  1.00  0.00           O  
ATOM    832  N1   DG    26      30.221  24.298  25.612  1.00  0.00           N  
ATOM    833  H1   DG    26      30.182  24.081  24.633  1.00  0.00           H  
ATOM    834  C2   DG    26      30.369  23.276  26.490  1.00  0.00           C  
ATOM    835  N2   DG    26      30.459  22.072  25.984  1.00  0.00           N  
ATOM    836  H21  DG    26      30.468  21.918  24.989  1.00  0.00           H  
ATOM    837  H22  DG    26      30.714  21.323  26.611  1.00  0.00           H  
ATOM    838  N3   DG    26      30.399  23.382  27.809  1.00  0.00           N  
ATOM    839  C4   DG    26      30.318  24.692  28.224  1.00  0.00           C  
ATOM    840  C3'  DG    26      32.062  23.780  32.419  1.00  0.00           C  
ATOM    841  H3'  DG    26      33.078  24.066  32.634  1.00  0.00           H  
ATOM    842  C2'  DG    26      31.853  23.844  30.918  1.00  0.00           C  
ATOM    843  H2'  DG    26      32.565  24.540  30.459  1.00  0.00           H  
ATOM    844 H2''  DG    26      31.943  22.876  30.452  1.00  0.00           H  
ATOM    845  O3'  DG    26      31.763  22.487  32.952  1.00  0.00           O  
ATOM    846  P    DG    27      32.913  21.427  33.273  1.00  0.00           P  
ATOM    847  OP1  DG    27      32.249  20.209  33.810  1.00  0.00           O  
ATOM    848  OP2  DG    27      33.936  22.114  34.091  1.00  0.00           O  
ATOM    849  O5'  DG    27      33.589  21.145  31.851  1.00  0.00           O  
ATOM    850  C5'  DG    27      33.346  19.949  31.129  1.00  0.00           C  
ATOM    851  H5'  DG    27      32.276  19.800  30.977  1.00  0.00           H  
ATOM    852 H5''  DG    27      33.679  19.099  31.738  1.00  0.00           H  
ATOM    853  C4'  DG    27      34.094  19.951  29.790  1.00  0.00           C  
ATOM    854  H4'  DG    27      34.043  18.937  29.393  1.00  0.00           H  
ATOM    855  O4'  DG    27      33.499  20.909  28.911  1.00  0.00           O  
ATOM    856  C1'  DG    27      34.567  21.563  28.256  1.00  0.00           C  
ATOM    857  H1'  DG    27      34.991  20.893  27.511  1.00  0.00           H  
ATOM    858  N9   DG    27      34.151  22.804  27.584  1.00  0.00           N  
ATOM    859  C8   DG    27      34.064  24.076  28.088  1.00  0.00           C  
ATOM    860  H8   DG    27      34.247  24.325  29.125  1.00  0.00           H  
ATOM    861  N7   DG    27      33.801  24.981  27.187  1.00  0.00           N  
ATOM    862  C5   DG    27      33.693  24.252  25.993  1.00  0.00           C  
ATOM    863  C6   DG    27      33.401  24.691  24.652  1.00  0.00           C  
ATOM    864  O6   DG    27      33.187  25.828  24.213  1.00  0.00           O  
ATOM    865  N1   DG    27      33.431  23.646  23.747  1.00  0.00           N  
ATOM    866  H1   DG    27      33.274  23.884  22.782  1.00  0.00           H  
ATOM    867  C2   DG    27      33.651  22.344  24.081  1.00  0.00           C  
ATOM    868  N2   DG    27      33.702  21.466  23.110  1.00  0.00           N  
ATOM    869  H21  DG    27      33.642  21.742  22.139  1.00  0.00           H  
ATOM    870  H22  DG    27      33.838  20.496  23.330  1.00  0.00           H  
ATOM    871  N3   DG    27      33.892  21.893  25.308  1.00  0.00           N  
ATOM    872  C4   DG    27      33.890  22.913  26.234  1.00  0.00           C  
ATOM    873  C3'  DG    27      35.578  20.338  29.978  1.00  0.00           C  
ATOM    874  H3'  DG    27      35.845  20.399  31.044  1.00  0.00           H  
ATOM    875  C2'  DG    27      35.579  21.740  29.372  1.00  0.00           C  
ATOM    876  H2'  DG    27      35.234  22.471  30.118  1.00  0.00           H  
ATOM    877 H2''  DG    27      36.550  22.027  29.001  1.00  0.00           H  
ATOM    878  O3'  DG    27      36.416  19.419  29.275  1.00  0.00           O  
ATOM    879  P   DT3    28      38.000  19.586  29.142  1.00  0.00           P  
ATOM    880  OP1 DT3    28      38.585  18.259  28.836  1.00  0.00           O  
ATOM    881  OP2 DT3    28      38.534  20.341  30.293  1.00  0.00           O  
ATOM    882  O5' DT3    28      38.172  20.504  27.861  1.00  0.00           O  
ATOM    883  C5' DT3    28      37.747  20.060  26.564  1.00  0.00           C  
ATOM    884  H5' DT3    28      36.701  19.725  26.619  1.00  0.00           H  
ATOM    885 H5'' DT3    28      38.345  19.191  26.240  1.00  0.00           H  
ATOM    886  C4' DT3    28      37.812  21.150  25.507  1.00  0.00           C  
ATOM    887  H4' DT3    28      37.524  20.730  24.540  1.00  0.00           H  
ATOM    888  O4' DT3    28      37.010  22.248  25.867  1.00  0.00           O  
ATOM    889  C1' DT3    28      37.512  23.431  25.249  1.00  0.00           C  
ATOM    890  H1' DT3    28      37.014  23.613  24.299  1.00  0.00           H  
ATOM    891  N1  DT3    28      37.314  24.604  26.161  1.00  0.00           N  
ATOM    892  C6  DT3    28      37.439  24.462  27.526  1.00  0.00           C  
ATOM    893  H6  DT3    28      37.737  23.499  27.928  1.00  0.00           H  
ATOM    894  C5  DT3    28      37.183  25.507  28.364  1.00  0.00           C  
ATOM    895  C7  DT3    28      37.216  25.263  29.858  1.00  0.00           C  
ATOM    896  H71 DT3    28      36.280  25.582  30.288  1.00  0.00           H  
ATOM    897  H72 DT3    28      37.356  24.207  30.086  1.00  0.00           H  
ATOM    898  H73 DT3    28      38.025  25.848  30.312  1.00  0.00           H  
ATOM    899  C4  DT3    28      36.834  26.836  27.854  1.00  0.00           C  
ATOM    900  O4  DT3    28      36.655  27.845  28.525  1.00  0.00           O  
ATOM    901  N3  DT3    28      36.742  26.902  26.487  1.00  0.00           N  
ATOM    902  H3  DT3    28      36.493  27.786  26.099  1.00  0.00           H  
ATOM    903  C2  DT3    28      36.918  25.837  25.618  1.00  0.00           C  
ATOM    904  O2  DT3    28      36.700  25.985  24.428  1.00  0.00           O  
ATOM    905  C3' DT3    28      39.226  21.739  25.417  1.00  0.00           C  
ATOM    906  H3' DT3    28      39.690  21.774  26.425  1.00  0.00           H  
ATOM    907  C2' DT3    28      38.983  23.176  24.946  1.00  0.00           C  
ATOM    908  H2' DT3    28      39.654  23.863  25.464  1.00  0.00           H  
ATOM    909 H2'' DT3    28      39.138  23.262  23.880  1.00  0.00           H  
ATOM    910  O3' DT3    28      40.110  21.039  24.536  1.00  0.00           O  
ATOM    911 HO3' DT3    28      39.664  20.226  24.187  1.00  0.00           H  
TER     912      DT3    28 
ATOM    912  C1  MOL    29      35.669  27.899  19.618  1.00  0.00           C  
ATOM    913  H3  MOL    29      34.710  27.638  19.126  1.00  0.00           H  
ATOM    914  C2  MOL    29      36.767  27.696  18.532  1.00  0.00           C  
ATOM    915  H4  MOL    29      36.490  28.283  17.641  1.00  0.00           H  
ATOM    916  O5  MOL    29      38.038  28.166  18.977  1.00  0.00           O  
ATOM    917  H2  MOL    29      38.039  29.192  18.924  1.00  0.00           H  
ATOM    918  C3  MOL    29      36.881  26.233  18.059  1.00  0.00           C  
ATOM    919  H5  MOL    29      37.786  26.143  17.414  1.00  0.00           H  
ATOM    920  H6  MOL    29      36.008  26.010  17.419  1.00  0.00           H  
ATOM    921  C4  MOL    29      36.935  25.221  19.206  1.00  0.00           C  
ATOM    922  C5  MOL    29      37.494  23.955  18.954  1.00  0.00           C  
ATOM    923  H7  MOL    29      37.887  23.727  17.985  1.00  0.00           H  
ATOM    924  C6  MOL    29      37.495  23.001  19.968  1.00  0.00           C  
ATOM    925  O1  MOL    29      37.950  21.724  19.906  1.00  0.00           O  
ATOM    926  C7  MOL    29      37.740  21.165  21.237  1.00  0.00           C  
ATOM    927  H8  MOL    29      37.118  20.279  21.163  1.00  0.00           H  
ATOM    928  H9  MOL    29      38.683  20.860  21.708  1.00  0.00           H  
ATOM    929  O2  MOL    29      37.058  22.194  22.020  1.00  0.00           O  
ATOM    930  C8  MOL    29      36.946  23.268  21.195  1.00  0.00           C  
ATOM    931  C9  MOL    29      36.365  24.505  21.470  1.00  0.00           C  
ATOM    932  H10 MOL    29      35.908  24.682  22.426  1.00  0.00           H  
ATOM    933  C10 MOL    29      36.372  25.504  20.477  1.00  0.00           C  
ATOM    934  C11 MOL    29      35.763  26.873  20.809  1.00  0.00           C  
ATOM    935  H11 MOL    29      34.730  26.684  21.060  1.00  0.00           H  
ATOM    936  N1  MOL    29      36.327  27.442  22.104  1.00  0.00           N  
ATOM    937  H1  MOL    29      36.274  26.720  22.860  1.00  0.00           H  
ATOM    938  C12 MOL    29      37.776  27.913  21.997  1.00  0.00           C  
ATOM    939  H12 MOL    29      38.067  28.385  22.932  1.00  0.00           H  
ATOM    940  H13 MOL    29      37.869  28.633  21.181  1.00  0.00           H  
ATOM    941  H14 MOL    29      38.400  27.046  21.803  1.00  0.00           H  
ATOM    942  C13 MOL    29      35.442  28.592  22.522  1.00  0.00           C  
ATOM    943  H15 MOL    29      34.440  28.201  22.674  1.00  0.00           H  
ATOM    944  H16 MOL    29      35.796  28.990  23.476  1.00  0.00           H  
ATOM    945  C14 MOL    29      35.421  29.662  21.452  1.00  0.00           C  
ATOM    946  C20 MOL    29      35.537  29.363  20.075  1.00  0.00           C  
ATOM    947  C19 MOL    29      35.554  30.436  19.135  1.00  0.00           C  
ATOM    948  H20 MOL    29      35.616  30.214  18.071  1.00  0.00           H  
ATOM    949  C18 MOL    29      35.569  31.790  19.538  1.00  0.00           C  
ATOM    950  H19 MOL    29      35.586  32.602  18.804  1.00  0.00           H  
ATOM    951  C17 MOL    29      35.520  32.036  20.915  1.00  0.00           C  
ATOM    952  O4  MOL    29      35.541  33.229  21.561  1.00  0.00           O  
ATOM    953  C16 MOL    29      35.352  32.952  22.981  1.00  0.00           C  
ATOM    954  H17 MOL    29      34.375  33.330  23.292  1.00  0.00           H  
ATOM    955  H18 MOL    29      36.141  33.423  23.588  1.00  0.00           H  
ATOM    956  O3  MOL    29      35.394  31.496  23.089  1.00  0.00           O  
ATOM    957  C15 MOL    29      35.436  31.003  21.825  1.00  0.00           C  
TER     958      MOL    29 
