# Supplementary material for: Selective Delivery of Anticancer Natural G‑Quadruplex Ligands by the AT11 Aptamer for Gastric Cancer Treatment
Source: J Med Chem. 2025 Dec 15;69(1):352–67. doi: 10.1021/acs.jmedchem.5c02521 (PMC12794142; doi:10.1021/acs.jmedchem.5c02521)
Supplement: Supplementary file 2 [file jm5c02521_si_002.zip › AT11-dicentrine.pdb]

ATOM      1 HO5' DT5     1      27.844  43.260  21.436  1.00  0.00           H  
ATOM      2  O5' DT5     1      27.822  43.497  20.478  1.00  0.00           O  
ATOM      3  C5' DT5     1      29.088  43.119  19.934  1.00  0.00           C  
ATOM      4  H5' DT5     1      29.889  43.535  20.552  1.00  0.00           H  
ATOM      5 H5'' DT5     1      29.190  43.528  18.930  1.00  0.00           H  
ATOM      6  C4' DT5     1      29.305  41.603  19.835  1.00  0.00           C  
ATOM      7  H4' DT5     1      30.225  41.433  19.291  1.00  0.00           H  
ATOM      8  O4' DT5     1      29.489  41.026  21.112  1.00  0.00           O  
ATOM      9  C1' DT5     1      29.053  39.669  21.039  1.00  0.00           C  
ATOM     10  H1' DT5     1      29.795  39.075  20.432  1.00  0.00           H  
ATOM     11  N1  DT5     1      28.938  39.110  22.415  1.00  0.00           N  
ATOM     12  C6  DT5     1      27.979  39.521  23.303  1.00  0.00           C  
ATOM     13  H6  DT5     1      27.265  40.252  23.005  1.00  0.00           H  
ATOM     14  C5  DT5     1      27.964  39.052  24.573  1.00  0.00           C  
ATOM     15  C7  DT5     1      26.900  39.543  25.535  1.00  0.00           C  
ATOM     16  H71 DT5     1      26.238  38.725  25.803  1.00  0.00           H  
ATOM     17  H72 DT5     1      27.393  39.896  26.452  1.00  0.00           H  
ATOM     18  H73 DT5     1      26.320  40.353  25.100  1.00  0.00           H  
ATOM     19  C4  DT5     1      28.954  38.061  25.026  1.00  0.00           C  
ATOM     20  O4  DT5     1      29.087  37.610  26.168  1.00  0.00           O  
ATOM     21  N3  DT5     1      29.871  37.678  24.080  1.00  0.00           N  
ATOM     22  H3  DT5     1      30.587  37.009  24.350  1.00  0.00           H  
ATOM     23  C2  DT5     1      29.911  38.165  22.799  1.00  0.00           C  
ATOM     24  O2  DT5     1      30.819  37.787  22.055  1.00  0.00           O  
ATOM     25  C3' DT5     1      28.181  40.825  19.133  1.00  0.00           C  
ATOM     26  H3' DT5     1      27.327  41.454  18.930  1.00  0.00           H  
ATOM     27  C2' DT5     1      27.770  39.793  20.199  1.00  0.00           C  
ATOM     28  H2' DT5     1      26.965  40.205  20.794  1.00  0.00           H  
ATOM     29 H2'' DT5     1      27.456  38.830  19.794  1.00  0.00           H  
ATOM     30  O3' DT5     1      28.674  40.305  17.897  1.00  0.00           O  
ATOM     31  P    DG     2      27.893  39.246  16.983  1.00  0.00           P  
ATOM     32  OP1  DG     2      28.444  39.358  15.614  1.00  0.00           O  
ATOM     33  OP2  DG     2      26.435  39.442  17.129  1.00  0.00           O  
ATOM     34  O5'  DG     2      28.326  37.857  17.615  1.00  0.00           O  
ATOM     35  C5'  DG     2      29.664  37.429  17.592  1.00  0.00           C  
ATOM     36  H5'  DG     2      30.283  38.059  18.237  1.00  0.00           H  
ATOM     37 H5''  DG     2      30.010  37.491  16.563  1.00  0.00           H  
ATOM     38  C4'  DG     2      29.802  35.972  18.062  1.00  0.00           C  
ATOM     39  H4'  DG     2      30.805  35.619  17.758  1.00  0.00           H  
ATOM     40  O4'  DG     2      29.565  35.875  19.478  1.00  0.00           O  
ATOM     41  C1'  DG     2      28.579  34.905  19.736  1.00  0.00           C  
ATOM     42  H1'  DG     2      29.074  33.938  19.860  1.00  0.00           H  
ATOM     43  N9   DG     2      27.893  35.285  20.991  1.00  0.00           N  
ATOM     44  C8   DG     2      26.726  35.968  21.228  1.00  0.00           C  
ATOM     45  H8   DG     2      26.123  36.358  20.421  1.00  0.00           H  
ATOM     46  N7   DG     2      26.348  36.007  22.485  1.00  0.00           N  
ATOM     47  C5   DG     2      27.373  35.319  23.122  1.00  0.00           C  
ATOM     48  C6   DG     2      27.602  35.029  24.513  1.00  0.00           C  
ATOM     49  O6   DG     2      26.906  35.351  25.472  1.00  0.00           O  
ATOM     50  N1   DG     2      28.769  34.358  24.787  1.00  0.00           N  
ATOM     51  H1   DG     2      28.956  34.091  25.742  1.00  0.00           H  
ATOM     52  C2   DG     2      29.633  34.002  23.813  1.00  0.00           C  
ATOM     53  N2   DG     2      30.697  33.325  24.148  1.00  0.00           N  
ATOM     54  H21  DG     2      30.862  33.025  25.087  1.00  0.00           H  
ATOM     55  H22  DG     2      31.336  33.066  23.418  1.00  0.00           H  
ATOM     56  N3   DG     2      29.495  34.306  22.526  1.00  0.00           N  
ATOM     57  C4   DG     2      28.340  34.961  22.237  1.00  0.00           C  
ATOM     58  C3'  DG     2      28.761  35.088  17.386  1.00  0.00           C  
ATOM     59  H3'  DG     2      28.298  35.562  16.522  1.00  0.00           H  
ATOM     60  C2'  DG     2      27.727  34.875  18.473  1.00  0.00           C  
ATOM     61  H2'  DG     2      27.004  35.692  18.455  1.00  0.00           H  
ATOM     62 H2''  DG     2      27.246  33.908  18.388  1.00  0.00           H  
ATOM     63  O3'  DG     2      29.337  33.854  17.029  1.00  0.00           O  
ATOM     64  P    DG     3      29.308  33.372  15.494  1.00  0.00           P  
ATOM     65  OP1  DG     3      29.847  34.432  14.617  1.00  0.00           O  
ATOM     66  OP2  DG     3      27.963  32.824  15.192  1.00  0.00           O  
ATOM     67  O5'  DG     3      30.319  32.130  15.500  1.00  0.00           O  
ATOM     68  C5'  DG     3      31.707  32.286  15.666  1.00  0.00           C  
ATOM     69  H5'  DG     3      31.886  33.226  16.159  1.00  0.00           H  
ATOM     70 H5''  DG     3      32.199  32.350  14.695  1.00  0.00           H  
ATOM     71  C4'  DG     3      32.309  31.151  16.488  1.00  0.00           C  
ATOM     72  H4'  DG     3      33.379  31.311  16.429  1.00  0.00           H  
ATOM     73  O4'  DG     3      31.943  31.199  17.864  1.00  0.00           O  
ATOM     74  C1'  DG     3      31.202  30.045  18.202  1.00  0.00           C  
ATOM     75  H1'  DG     3      31.828  29.367  18.761  1.00  0.00           H  
ATOM     76  N9   DG     3      30.074  30.469  19.057  1.00  0.00           N  
ATOM     77  C8   DG     3      28.910  31.090  18.684  1.00  0.00           C  
ATOM     78  H8   DG     3      28.656  31.284  17.648  1.00  0.00           H  
ATOM     79  N7   DG     3      28.169  31.507  19.668  1.00  0.00           N  
ATOM     80  C5   DG     3      28.860  31.054  20.801  1.00  0.00           C  
ATOM     81  C6   DG     3      28.555  31.153  22.198  1.00  0.00           C  
ATOM     82  O6   DG     3      27.615  31.685  22.720  1.00  0.00           O  
ATOM     83  N1   DG     3      29.482  30.556  23.028  1.00  0.00           N  
ATOM     84  H1   DG     3      29.331  30.642  24.005  1.00  0.00           H  
ATOM     85  C2   DG     3      30.572  29.909  22.571  1.00  0.00           C  
ATOM     86  N2   DG     3      31.324  29.342  23.450  1.00  0.00           N  
ATOM     87  H21  DG     3      31.130  29.402  24.436  1.00  0.00           H  
ATOM     88  H22  DG     3      32.109  28.782  23.117  1.00  0.00           H  
ATOM     89  N3   DG     3      30.917  29.836  21.284  1.00  0.00           N  
ATOM     90  C4   DG     3      30.024  30.429  20.438  1.00  0.00           C  
ATOM     91  C3'  DG     3      31.951  29.765  15.940  1.00  0.00           C  
ATOM     92  H3'  DG     3      31.569  29.859  14.933  1.00  0.00           H  
ATOM     93  C2'  DG     3      30.824  29.352  16.886  1.00  0.00           C  
ATOM     94  H2'  DG     3      29.851  29.714  16.538  1.00  0.00           H  
ATOM     95 H2''  DG     3      30.784  28.266  17.011  1.00  0.00           H  
ATOM     96  O3'  DG     3      33.027  28.843  15.969  1.00  0.00           O  
ATOM     97  P    DT     4      34.342  29.050  15.102  1.00  0.00           P  
ATOM     98  OP1  DT     4      33.922  29.724  13.857  1.00  0.00           O  
ATOM     99  OP2  DT     4      34.951  27.717  15.011  1.00  0.00           O  
ATOM    100  O5'  DT     4      35.308  29.993  15.959  1.00  0.00           O  
ATOM    101  C5'  DT     4      35.740  29.584  17.245  1.00  0.00           C  
ATOM    102  H5'  DT     4      36.255  28.607  17.177  1.00  0.00           H  
ATOM    103 H5''  DT     4      34.870  29.493  17.905  1.00  0.00           H  
ATOM    104  C4'  DT     4      36.712  30.599  17.884  1.00  0.00           C  
ATOM    105  H4'  DT     4      37.009  30.241  18.877  1.00  0.00           H  
ATOM    106  O4'  DT     4      37.892  30.704  17.081  1.00  0.00           O  
ATOM    107  C1'  DT     4      38.032  32.035  16.572  1.00  0.00           C  
ATOM    108  H1'  DT     4      38.748  32.566  17.225  1.00  0.00           H  
ATOM    109  N1   DT     4      38.547  32.031  15.162  1.00  0.00           N  
ATOM    110  C6   DT     4      38.113  31.097  14.238  1.00  0.00           C  
ATOM    111  H6   DT     4      37.370  30.359  14.524  1.00  0.00           H  
ATOM    112  C5   DT     4      38.665  31.059  12.993  1.00  0.00           C  
ATOM    113  C7   DT     4      38.208  30.038  11.975  1.00  0.00           C  
ATOM    114  H71  DT     4      37.857  30.548  11.078  1.00  0.00           H  
ATOM    115  H72  DT     4      39.055  29.418  11.690  1.00  0.00           H  
ATOM    116  H73  DT     4      37.412  29.423  12.379  1.00  0.00           H  
ATOM    117  C4   DT     4      39.703  32.035  12.598  1.00  0.00           C  
ATOM    118  O4   DT     4      40.241  32.108  11.492  1.00  0.00           O  
ATOM    119  N3   DT     4      40.045  32.943  13.568  1.00  0.00           N  
ATOM    120  H3   DT     4      40.776  33.593  13.330  1.00  0.00           H  
ATOM    121  C2   DT     4      39.477  33.014  14.823  1.00  0.00           C  
ATOM    122  O2   DT     4      39.811  33.932  15.568  1.00  0.00           O  
ATOM    123  C3'  DT     4      36.142  32.024  17.975  1.00  0.00           C  
ATOM    124  H3'  DT     4      35.055  32.003  17.976  1.00  0.00           H  
ATOM    125  C2'  DT     4      36.646  32.692  16.700  1.00  0.00           C  
ATOM    126  H2'  DT     4      36.008  32.422  15.843  1.00  0.00           H  
ATOM    127 H2''  DT     4      36.744  33.778  16.838  1.00  0.00           H  
ATOM    128  O3'  DT     4      36.639  32.766  19.095  1.00  0.00           O  
ATOM    129  P    DG     5      36.027  32.580  20.593  1.00  0.00           P  
ATOM    130  OP1  DG     5      34.643  32.066  20.501  1.00  0.00           O  
ATOM    131  OP2  DG     5      36.212  33.857  21.306  1.00  0.00           O  
ATOM    132  O5'  DG     5      36.930  31.460  21.305  1.00  0.00           O  
ATOM    133  C5'  DG     5      38.280  31.697  21.703  1.00  0.00           C  
ATOM    134  H5'  DG     5      38.425  32.764  21.847  1.00  0.00           H  
ATOM    135 H5''  DG     5      38.941  31.395  20.894  1.00  0.00           H  
ATOM    136  C4'  DG     5      38.674  30.992  23.023  1.00  0.00           C  
ATOM    137  H4'  DG     5      39.717  31.215  23.208  1.00  0.00           H  
ATOM    138  O4'  DG     5      37.921  31.523  24.110  1.00  0.00           O  
ATOM    139  C1'  DG     5      37.102  30.508  24.637  1.00  0.00           C  
ATOM    140  H1'  DG     5      37.456  30.225  25.619  1.00  0.00           H  
ATOM    141  N9   DG     5      35.705  30.998  24.777  1.00  0.00           N  
ATOM    142  C8   DG     5      34.743  31.140  23.808  1.00  0.00           C  
ATOM    143  H8   DG     5      34.918  30.925  22.783  1.00  0.00           H  
ATOM    144  N7   DG     5      33.599  31.593  24.227  1.00  0.00           N  
ATOM    145  C5   DG     5      33.785  31.704  25.625  1.00  0.00           C  
ATOM    146  C6   DG     5      32.895  32.068  26.690  1.00  0.00           C  
ATOM    147  O6   DG     5      31.723  32.400  26.651  1.00  0.00           O  
ATOM    148  N1   DG     5      33.469  32.021  27.947  1.00  0.00           N  
ATOM    149  H1   DG     5      32.882  32.222  28.738  1.00  0.00           H  
ATOM    150  C2   DG     5      34.759  31.666  28.139  1.00  0.00           C  
ATOM    151  N2   DG     5      35.199  31.626  29.366  1.00  0.00           N  
ATOM    152  H21  DG     5      34.605  31.829  30.154  1.00  0.00           H  
ATOM    153  H22  DG     5      36.125  31.267  29.498  1.00  0.00           H  
ATOM    154  N3   DG     5      35.626  31.307  27.215  1.00  0.00           N  
ATOM    155  C4   DG     5      35.066  31.352  25.949  1.00  0.00           C  
ATOM    156  C3'  DG     5      38.545  29.454  23.025  1.00  0.00           C  
ATOM    157  H3'  DG     5      38.478  29.067  22.005  1.00  0.00           H  
ATOM    158  C2'  DG     5      37.204  29.279  23.737  1.00  0.00           C  
ATOM    159  H2'  DG     5      36.397  29.274  23.002  1.00  0.00           H  
ATOM    160 H2''  DG     5      37.140  28.358  24.314  1.00  0.00           H  
ATOM    161  O3'  DG     5      39.658  28.856  23.711  1.00  0.00           O  
ATOM    162  P    DG     6      39.791  27.299  24.026  1.00  0.00           P  
ATOM    163  OP1  DG     6      41.243  27.042  24.150  1.00  0.00           O  
ATOM    164  OP2  DG     6      39.025  26.519  23.022  1.00  0.00           O  
ATOM    165  O5'  DG     6      39.098  27.099  25.454  1.00  0.00           O  
ATOM    166  C5'  DG     6      39.565  27.791  26.605  1.00  0.00           C  
ATOM    167  H5'  DG     6      39.700  28.844  26.373  1.00  0.00           H  
ATOM    168 H5''  DG     6      40.532  27.394  26.849  1.00  0.00           H  
ATOM    169  C4'  DG     6      38.619  27.685  27.813  1.00  0.00           C  
ATOM    170  H4'  DG     6      39.073  28.187  28.669  1.00  0.00           H  
ATOM    171  O4'  DG     6      37.369  28.289  27.474  1.00  0.00           O  
ATOM    172  C1'  DG     6      36.320  27.475  27.942  1.00  0.00           C  
ATOM    173  H1'  DG     6      36.167  27.644  29.014  1.00  0.00           H  
ATOM    174  N9   DG     6      35.056  27.784  27.221  1.00  0.00           N  
ATOM    175  C8   DG     6      34.752  27.587  25.895  1.00  0.00           C  
ATOM    176  H8   DG     6      35.450  27.156  25.200  1.00  0.00           H  
ATOM    177  N7   DG     6      33.546  27.958  25.550  1.00  0.00           N  
ATOM    178  C5   DG     6      33.009  28.445  26.783  1.00  0.00           C  
ATOM    179  C6   DG     6      31.732  29.012  27.101  1.00  0.00           C  
ATOM    180  O6   DG     6      30.802  29.278  26.354  1.00  0.00           O  
ATOM    181  N1   DG     6      31.575  29.300  28.445  1.00  0.00           N  
ATOM    182  H1   DG     6      30.697  29.651  28.749  1.00  0.00           H  
ATOM    183  C2   DG     6      32.520  29.051  29.371  1.00  0.00           C  
ATOM    184  N2   DG     6      32.221  29.335  30.611  1.00  0.00           N  
ATOM    185  H21  DG     6      31.275  29.630  30.837  1.00  0.00           H  
ATOM    186  H22  DG     6      32.870  29.053  31.340  1.00  0.00           H  
ATOM    187  N3   DG     6      33.734  28.576  29.122  1.00  0.00           N  
ATOM    188  C4   DG     6      33.919  28.291  27.781  1.00  0.00           C  
ATOM    189  C3'  DG     6      38.296  26.223  28.196  1.00  0.00           C  
ATOM    190  H3'  DG     6      38.936  25.510  27.669  1.00  0.00           H  
ATOM    191  C2'  DG     6      36.863  26.068  27.695  1.00  0.00           C  
ATOM    192  H2'  DG     6      36.820  25.784  26.625  1.00  0.00           H  
ATOM    193 H2''  DG     6      36.313  25.394  28.342  1.00  0.00           H  
ATOM    194  O3'  DG     6      38.262  25.978  29.610  1.00  0.00           O  
ATOM    195  P    DT     7      39.546  25.862  30.545  1.00  0.00           P  
ATOM    196  OP1  DT     7      40.709  25.467  29.721  1.00  0.00           O  
ATOM    197  OP2  DT     7      39.158  25.008  31.692  1.00  0.00           O  
ATOM    198  O5'  DT     7      39.832  27.349  31.056  1.00  0.00           O  
ATOM    199  C5'  DT     7      38.910  28.068  31.861  1.00  0.00           C  
ATOM    200  H5'  DT     7      38.279  27.406  32.469  1.00  0.00           H  
ATOM    201 H5''  DT     7      38.255  28.630  31.227  1.00  0.00           H  
ATOM    202  C4'  DT     7      39.614  29.047  32.822  1.00  0.00           C  
ATOM    203  H4'  DT     7      40.126  28.463  33.589  1.00  0.00           H  
ATOM    204  O4'  DT     7      40.583  29.800  32.118  1.00  0.00           O  
ATOM    205  C1'  DT     7      40.231  31.184  32.197  1.00  0.00           C  
ATOM    206  H1'  DT     7      40.850  31.605  32.982  1.00  0.00           H  
ATOM    207  N1   DT     7      40.499  31.882  30.924  1.00  0.00           N  
ATOM    208  C6   DT     7      39.886  31.445  29.766  1.00  0.00           C  
ATOM    209  H6   DT     7      39.227  30.576  29.808  1.00  0.00           H  
ATOM    210  C5   DT     7      40.080  32.091  28.576  1.00  0.00           C  
ATOM    211  C7   DT     7      39.362  31.550  27.342  1.00  0.00           C  
ATOM    212  H71  DT     7      38.698  30.721  27.616  1.00  0.00           H  
ATOM    213  H72  DT     7      38.753  32.326  26.890  1.00  0.00           H  
ATOM    214  H73  DT     7      40.094  31.202  26.617  1.00  0.00           H  
ATOM    215  C4   DT     7      40.995  33.230  28.474  1.00  0.00           C  
ATOM    216  O4   DT     7      41.315  33.840  27.446  1.00  0.00           O  
ATOM    217  N3   DT     7      41.562  33.608  29.679  1.00  0.00           N  
ATOM    218  H3   DT     7      42.136  34.433  29.676  1.00  0.00           H  
ATOM    219  C2   DT     7      41.362  33.008  30.906  1.00  0.00           C  
ATOM    220  O2   DT     7      41.892  33.492  31.919  1.00  0.00           O  
ATOM    221  C3'  DT     7      38.643  30.040  33.514  1.00  0.00           C  
ATOM    222  H3'  DT     7      37.611  29.671  33.510  1.00  0.00           H  
ATOM    223  C2'  DT     7      38.761  31.282  32.642  1.00  0.00           C  
ATOM    224  H2'  DT     7      38.100  31.160  31.764  1.00  0.00           H  
ATOM    225 H2''  DT     7      38.566  32.203  33.194  1.00  0.00           H  
ATOM    226  O3'  DT     7      39.041  30.404  34.818  1.00  0.00           O  
ATOM    227  P    DG     8      38.439  29.709  36.120  1.00  0.00           P  
ATOM    228  OP1  DG     8      39.362  30.015  37.236  1.00  0.00           O  
ATOM    229  OP2  DG     8      38.166  28.290  35.836  1.00  0.00           O  
ATOM    230  O5'  DG     8      37.042  30.465  36.365  1.00  0.00           O  
ATOM    231  C5'  DG     8      36.954  31.579  37.234  1.00  0.00           C  
ATOM    232  H5'  DG     8      37.648  32.352  36.921  1.00  0.00           H  
ATOM    233 H5''  DG     8      37.250  31.282  38.247  1.00  0.00           H  
ATOM    234  C4'  DG     8      35.529  32.139  37.290  1.00  0.00           C  
ATOM    235  H4'  DG     8      35.545  32.933  38.046  1.00  0.00           H  
ATOM    236  O4'  DG     8      35.194  32.712  36.026  1.00  0.00           O  
ATOM    237  C1'  DG     8      33.870  32.315  35.700  1.00  0.00           C  
ATOM    238  H1'  DG     8      33.113  32.948  36.154  1.00  0.00           H  
ATOM    239  N9   DG     8      33.678  32.285  34.243  1.00  0.00           N  
ATOM    240  C8   DG     8      34.575  31.908  33.268  1.00  0.00           C  
ATOM    241  H8   DG     8      35.562  31.545  33.503  1.00  0.00           H  
ATOM    242  N7   DG     8      34.156  32.136  32.050  1.00  0.00           N  
ATOM    243  C5   DG     8      32.846  32.641  32.237  1.00  0.00           C  
ATOM    244  C6   DG     8      31.814  33.037  31.302  1.00  0.00           C  
ATOM    245  O6   DG     8      31.893  33.036  30.087  1.00  0.00           O  
ATOM    246  N1   DG     8      30.635  33.431  31.889  1.00  0.00           N  
ATOM    247  H1   DG     8      29.889  33.728  31.291  1.00  0.00           H  
ATOM    248  C2   DG     8      30.460  33.463  33.229  1.00  0.00           C  
ATOM    249  N2   DG     8      29.307  33.842  33.717  1.00  0.00           N  
ATOM    250  H21  DG     8      28.548  34.130  33.114  1.00  0.00           H  
ATOM    251  H22  DG     8      29.189  33.697  34.714  1.00  0.00           H  
ATOM    252  N3   DG     8      31.382  33.121  34.140  1.00  0.00           N  
ATOM    253  C4   DG     8      32.550  32.688  33.579  1.00  0.00           C  
ATOM    254  C3'  DG     8      34.445  31.110  37.672  1.00  0.00           C  
ATOM    255  H3'  DG     8      34.925  30.188  37.986  1.00  0.00           H  
ATOM    256  C2'  DG     8      33.738  30.932  36.333  1.00  0.00           C  
ATOM    257  H2'  DG     8      34.248  30.176  35.736  1.00  0.00           H  
ATOM    258 H2''  DG     8      32.716  30.603  36.449  1.00  0.00           H  
ATOM    259  O3'  DG     8      33.610  31.666  38.689  1.00  0.00           O  
ATOM    260  P    DG     9      32.447  30.820  39.385  1.00  0.00           P  
ATOM    261  OP1  DG     9      32.297  31.347  40.761  1.00  0.00           O  
ATOM    262  OP2  DG     9      32.693  29.372  39.214  1.00  0.00           O  
ATOM    263  O5'  DG     9      31.156  31.173  38.519  1.00  0.00           O  
ATOM    264  C5'  DG     9      30.472  32.405  38.597  1.00  0.00           C  
ATOM    265  H5'  DG     9      31.044  33.202  38.098  1.00  0.00           H  
ATOM    266 H5''  DG     9      30.352  32.690  39.636  1.00  0.00           H  
ATOM    267  C4'  DG     9      29.072  32.305  37.966  1.00  0.00           C  
ATOM    268  H4'  DG     9      28.507  33.180  38.273  1.00  0.00           H  
ATOM    269  O4'  DG     9      29.128  32.292  36.547  1.00  0.00           O  
ATOM    270  C1'  DG     9      28.418  31.141  36.086  1.00  0.00           C  
ATOM    271  H1'  DG     9      27.372  31.404  35.950  1.00  0.00           H  
ATOM    272  N9   DG     9      28.955  30.652  34.781  1.00  0.00           N  
ATOM    273  C8   DG     9      30.105  29.959  34.522  1.00  0.00           C  
ATOM    274  H8   DG     9      30.765  29.634  35.313  1.00  0.00           H  
ATOM    275  N7   DG     9      30.333  29.722  33.241  1.00  0.00           N  
ATOM    276  C5   DG     9      29.240  30.350  32.618  1.00  0.00           C  
ATOM    277  C6   DG     9      28.919  30.531  31.215  1.00  0.00           C  
ATOM    278  O6   DG     9      29.546  30.168  30.217  1.00  0.00           O  
ATOM    279  N1   DG     9      27.744  31.189  31.015  1.00  0.00           N  
ATOM    280  H1   DG     9      27.492  31.383  30.054  1.00  0.00           H  
ATOM    281  C2   DG     9      26.949  31.650  31.993  1.00  0.00           C  
ATOM    282  N2   DG     9      25.858  32.248  31.632  1.00  0.00           N  
ATOM    283  H21  DG     9      25.603  32.425  30.659  1.00  0.00           H  
ATOM    284  H22  DG     9      25.218  32.578  32.324  1.00  0.00           H  
ATOM    285  N3   DG     9      27.192  31.530  33.306  1.00  0.00           N  
ATOM    286  C4   DG     9      28.365  30.860  33.540  1.00  0.00           C  
ATOM    287  C3'  DG     9      28.318  31.055  38.399  1.00  0.00           C  
ATOM    288  H3'  DG     9      28.801  30.625  39.274  1.00  0.00           H  
ATOM    289  C2'  DG     9      28.511  30.124  37.214  1.00  0.00           C  
ATOM    290  H2'  DG     9      29.499  29.652  37.249  1.00  0.00           H  
ATOM    291 H2''  DG     9      27.746  29.366  37.149  1.00  0.00           H  
ATOM    292  O3'  DG     9      26.917  31.290  38.594  1.00  0.00           O  
ATOM    293  P    DT    10      26.281  31.162  40.034  1.00  0.00           P  
ATOM    294  OP1  DT    10      26.897  30.001  40.707  1.00  0.00           O  
ATOM    295  OP2  DT    10      24.810  31.191  39.857  1.00  0.00           O  
ATOM    296  O5'  DT    10      26.788  32.538  40.726  1.00  0.00           O  
ATOM    297  C5'  DT    10      26.389  33.810  40.230  1.00  0.00           C  
ATOM    298  H5'  DT    10      25.294  33.898  40.185  1.00  0.00           H  
ATOM    299 H5''  DT    10      26.714  33.888  39.199  1.00  0.00           H  
ATOM    300  C4'  DT    10      26.973  34.954  41.064  1.00  0.00           C  
ATOM    301  H4'  DT    10      26.689  35.907  40.566  1.00  0.00           H  
ATOM    302  O4'  DT    10      26.466  34.835  42.404  1.00  0.00           O  
ATOM    303  C1'  DT    10      27.568  35.039  43.276  1.00  0.00           C  
ATOM    304  H1'  DT    10      27.788  36.119  43.300  1.00  0.00           H  
ATOM    305  N1   DT    10      27.283  34.516  44.623  1.00  0.00           N  
ATOM    306  C6   DT    10      26.926  33.195  44.779  1.00  0.00           C  
ATOM    307  H6   DT    10      26.641  32.610  43.915  1.00  0.00           H  
ATOM    308  C5   DT    10      26.898  32.614  46.007  1.00  0.00           C  
ATOM    309  C7   DT    10      26.448  31.162  46.110  1.00  0.00           C  
ATOM    310  H71  DT    10      27.152  30.628  46.712  1.00  0.00           H  
ATOM    311  H72  DT    10      25.461  31.094  46.558  1.00  0.00           H  
ATOM    312  H73  DT    10      26.425  30.702  45.133  1.00  0.00           H  
ATOM    313  C4   DT    10      27.297  33.388  47.195  1.00  0.00           C  
ATOM    314  O4   DT    10      27.358  32.950  48.346  1.00  0.00           O  
ATOM    315  N3   DT    10      27.632  34.704  46.949  1.00  0.00           N  
ATOM    316  H3   DT    10      27.922  35.252  47.739  1.00  0.00           H  
ATOM    317  C2   DT    10      27.592  35.310  45.715  1.00  0.00           C  
ATOM    318  O2   DT    10      27.862  36.498  45.626  1.00  0.00           O  
ATOM    319  C3'  DT    10      28.506  34.854  41.180  1.00  0.00           C  
ATOM    320  H3'  DT    10      28.961  34.250  40.390  1.00  0.00           H  
ATOM    321  C2'  DT    10      28.703  34.287  42.574  1.00  0.00           C  
ATOM    322  H2'  DT    10      28.542  33.195  42.536  1.00  0.00           H  
ATOM    323 H2''  DT    10      29.651  34.622  42.983  1.00  0.00           H  
ATOM    324  O3'  DT    10      29.056  36.165  41.197  1.00  0.00           O  
ATOM    325  P    DT    11      30.365  36.582  40.371  1.00  0.00           P  
ATOM    326  OP1  DT    11      31.214  35.377  40.233  1.00  0.00           O  
ATOM    327  OP2  DT    11      30.910  37.808  41.006  1.00  0.00           O  
ATOM    328  O5'  DT    11      29.771  36.965  38.934  1.00  0.00           O  
ATOM    329  C5'  DT    11      28.693  37.911  38.865  1.00  0.00           C  
ATOM    330  H5'  DT    11      29.095  38.900  38.971  1.00  0.00           H  
ATOM    331 H5''  DT    11      27.912  37.755  39.650  1.00  0.00           H  
ATOM    332  C4'  DT    11      27.976  37.801  37.518  1.00  0.00           C  
ATOM    333  H4'  DT    11      27.188  38.545  37.435  1.00  0.00           H  
ATOM    334  O4'  DT    11      28.932  37.994  36.487  1.00  0.00           O  
ATOM    335  C1'  DT    11      28.823  36.909  35.559  1.00  0.00           C  
ATOM    336  H1'  DT    11      28.085  37.127  34.772  1.00  0.00           H  
ATOM    337  N1   DT    11      30.171  36.656  34.966  1.00  0.00           N  
ATOM    338  C6   DT    11      31.259  36.342  35.763  1.00  0.00           C  
ATOM    339  H6   DT    11      31.113  36.273  36.837  1.00  0.00           H  
ATOM    340  C5   DT    11      32.500  36.187  35.225  1.00  0.00           C  
ATOM    341  C7   DT    11      33.672  35.912  36.139  1.00  0.00           C  
ATOM    342  H71  DT    11      34.292  35.139  35.692  1.00  0.00           H  
ATOM    343  H72  DT    11      34.270  36.812  36.237  1.00  0.00           H  
ATOM    344  H73  DT    11      33.337  35.585  37.123  1.00  0.00           H  
ATOM    345  C4   DT    11      32.712  36.301  33.788  1.00  0.00           C  
ATOM    346  O4   DT    11      33.754  36.158  33.172  1.00  0.00           O  
ATOM    347  N3   DT    11      31.604  36.603  33.049  1.00  0.00           N  
ATOM    348  H3   DT    11      31.720  36.797  32.059  1.00  0.00           H  
ATOM    349  C2   DT    11      30.342  36.813  33.571  1.00  0.00           C  
ATOM    350  O2   DT    11      29.432  37.165  32.814  1.00  0.00           O  
ATOM    351  C3'  DT    11      27.335  36.415  37.315  1.00  0.00           C  
ATOM    352  H3'  DT    11      27.255  35.867  38.256  1.00  0.00           H  
ATOM    353  C2'  DT    11      28.286  35.711  36.361  1.00  0.00           C  
ATOM    354  H2'  DT    11      29.073  35.205  36.946  1.00  0.00           H  
ATOM    355 H2''  DT    11      27.779  34.977  35.732  1.00  0.00           H  
ATOM    356  O3'  DT    11      26.072  36.513  36.676  1.00  0.00           O  
ATOM    357  P    DG    12      24.728  36.628  37.546  1.00  0.00           P  
ATOM    358  OP1  DG    12      24.858  37.789  38.464  1.00  0.00           O  
ATOM    359  OP2  DG    12      24.438  35.307  38.148  1.00  0.00           O  
ATOM    360  O5'  DG    12      23.580  36.922  36.480  1.00  0.00           O  
ATOM    361  C5'  DG    12      23.359  38.252  35.980  1.00  0.00           C  
ATOM    362  H5'  DG    12      24.214  38.906  36.222  1.00  0.00           H  
ATOM    363 H5''  DG    12      22.496  38.695  36.490  1.00  0.00           H  
ATOM    364  C4'  DG    12      23.157  38.364  34.461  1.00  0.00           C  
ATOM    365  H4'  DG    12      22.951  39.408  34.183  1.00  0.00           H  
ATOM    366  O4'  DG    12      24.340  37.907  33.818  1.00  0.00           O  
ATOM    367  C1'  DG    12      24.015  37.288  32.589  1.00  0.00           C  
ATOM    368  H1'  DG    12      23.888  38.058  31.817  1.00  0.00           H  
ATOM    369  N9   DG    12      25.129  36.365  32.278  1.00  0.00           N  
ATOM    370  C8   DG    12      25.915  35.647  33.140  1.00  0.00           C  
ATOM    371  H8   DG    12      25.701  35.635  34.200  1.00  0.00           H  
ATOM    372  N7   DG    12      26.904  35.018  32.581  1.00  0.00           N  
ATOM    373  C5   DG    12      26.759  35.339  31.217  1.00  0.00           C  
ATOM    374  C6   DG    12      27.512  34.963  30.059  1.00  0.00           C  
ATOM    375  O6   DG    12      28.493  34.247  30.023  1.00  0.00           O  
ATOM    376  N1   DG    12      27.028  35.475  28.859  1.00  0.00           N  
ATOM    377  H1   DG    12      27.545  35.268  28.025  1.00  0.00           H  
ATOM    378  C2   DG    12      25.956  36.292  28.807  1.00  0.00           C  
ATOM    379  N2   DG    12      25.618  36.720  27.628  1.00  0.00           N  
ATOM    380  H21  DG    12      26.160  36.447  26.806  1.00  0.00           H  
ATOM    381  H22  DG    12      24.833  37.359  27.555  1.00  0.00           H  
ATOM    382  N3   DG    12      25.221  36.658  29.851  1.00  0.00           N  
ATOM    383  C4   DG    12      25.669  36.146  31.031  1.00  0.00           C  
ATOM    384  C3'  DG    12      22.004  37.516  33.931  1.00  0.00           C  
ATOM    385  H3'  DG    12      21.531  36.926  34.727  1.00  0.00           H  
ATOM    386  C2'  DG    12      22.675  36.626  32.878  1.00  0.00           C  
ATOM    387  H2'  DG    12      22.806  35.626  33.255  1.00  0.00           H  
ATOM    388 H2''  DG    12      22.059  36.547  31.998  1.00  0.00           H  
ATOM    389  O3'  DG    12      21.078  38.395  33.321  1.00  0.00           O  
ATOM    390  P    DT    13      19.537  38.034  33.157  1.00  0.00           P  
ATOM    391  OP1  DT    13      18.799  38.596  34.304  1.00  0.00           O  
ATOM    392  OP2  DT    13      19.345  36.603  32.839  1.00  0.00           O  
ATOM    393  O5'  DT    13      19.089  38.860  31.876  1.00  0.00           O  
ATOM    394  C5'  DT    13      19.745  38.688  30.619  1.00  0.00           C  
ATOM    395  H5'  DT    13      19.617  37.667  30.257  1.00  0.00           H  
ATOM    396 H5''  DT    13      20.826  38.862  30.755  1.00  0.00           H  
ATOM    397  C4'  DT    13      19.250  39.662  29.513  1.00  0.00           C  
ATOM    398  H4'  DT    13      19.774  39.425  28.597  1.00  0.00           H  
ATOM    399  O4'  DT    13      17.869  39.534  29.238  1.00  0.00           O  
ATOM    400  C1'  DT    13      17.388  40.722  28.706  1.00  0.00           C  
ATOM    401  H1'  DT    13      17.625  40.647  27.631  1.00  0.00           H  
ATOM    402  N1   DT    13      15.926  40.881  28.938  1.00  0.00           N  
ATOM    403  C6   DT    13      15.400  40.705  30.180  1.00  0.00           C  
ATOM    404  H6   DT    13      16.038  40.409  30.978  1.00  0.00           H  
ATOM    405  C5   DT    13      14.098  40.964  30.441  1.00  0.00           C  
ATOM    406  C7   DT    13      13.553  40.794  31.852  1.00  0.00           C  
ATOM    407  H71  DT    13      12.877  39.929  31.888  1.00  0.00           H  
ATOM    408  H72  DT    13      14.360  40.633  32.580  1.00  0.00           H  
ATOM    409  H73  DT    13      12.973  41.665  32.179  1.00  0.00           H  
ATOM    410  C4   DT    13      13.210  41.383  29.365  1.00  0.00           C  
ATOM    411  O4   DT    13      12.016  41.561  29.481  1.00  0.00           O  
ATOM    412  N3   DT    13      13.793  41.559  28.146  1.00  0.00           N  
ATOM    413  H3   DT    13      13.238  41.929  27.385  1.00  0.00           H  
ATOM    414  C2   DT    13      15.123  41.325  27.900  1.00  0.00           C  
ATOM    415  O2   DT    13      15.547  41.564  26.779  1.00  0.00           O  
ATOM    416  C3'  DT    13      19.516  41.138  29.840  1.00  0.00           C  
ATOM    417  H3'  DT    13      19.550  41.248  30.940  1.00  0.00           H  
ATOM    418  C2'  DT    13      18.239  41.825  29.343  1.00  0.00           C  
ATOM    419  H2'  DT    13      17.695  42.297  30.167  1.00  0.00           H  
ATOM    420 H2''  DT    13      18.448  42.572  28.590  1.00  0.00           H  
ATOM    421  O3'  DT    13      20.704  41.619  29.193  1.00  0.00           O  
ATOM    422  P    DT    14      21.279  43.103  29.537  1.00  0.00           P  
ATOM    423  OP1  DT    14      21.067  43.333  30.987  1.00  0.00           O  
ATOM    424  OP2  DT    14      20.771  44.119  28.550  1.00  0.00           O  
ATOM    425  O5'  DT    14      22.849  42.780  29.355  1.00  0.00           O  
ATOM    426  C5'  DT    14      23.483  42.714  28.092  1.00  0.00           C  
ATOM    427  H5'  DT    14      24.117  43.606  27.924  1.00  0.00           H  
ATOM    428 H5''  DT    14      22.716  42.751  27.322  1.00  0.00           H  
ATOM    429  C4'  DT    14      24.345  41.468  27.887  1.00  0.00           C  
ATOM    430  H4'  DT    14      24.748  41.495  26.869  1.00  0.00           H  
ATOM    431  O4'  DT    14      25.391  41.392  28.856  1.00  0.00           O  
ATOM    432  C1'  DT    14      25.344  40.075  29.403  1.00  0.00           C  
ATOM    433  H1'  DT    14      25.873  39.355  28.766  1.00  0.00           H  
ATOM    434  N1   DT    14      25.928  40.070  30.774  1.00  0.00           N  
ATOM    435  C6   DT    14      25.356  40.814  31.798  1.00  0.00           C  
ATOM    436  H6   DT    14      24.532  41.479  31.549  1.00  0.00           H  
ATOM    437  C5   DT    14      25.810  40.686  33.073  1.00  0.00           C  
ATOM    438  C7   DT    14      25.167  41.539  34.140  1.00  0.00           C  
ATOM    439  H71  DT    14      25.933  42.071  34.704  1.00  0.00           H  
ATOM    440  H72  DT    14      24.477  42.284  33.716  1.00  0.00           H  
ATOM    441  H73  DT    14      24.616  40.904  34.835  1.00  0.00           H  
ATOM    442  C4   DT    14      26.896  39.780  33.412  1.00  0.00           C  
ATOM    443  O4   DT    14      27.394  39.607  34.530  1.00  0.00           O  
ATOM    444  N3   DT    14      27.429  39.095  32.335  1.00  0.00           N  
ATOM    445  H3   DT    14      28.159  38.429  32.535  1.00  0.00           H  
ATOM    446  C2   DT    14      27.053  39.247  31.018  1.00  0.00           C  
ATOM    447  O2   DT    14      27.722  38.695  30.141  1.00  0.00           O  
ATOM    448  C3'  DT    14      23.485  40.210  28.004  1.00  0.00           C  
ATOM    449  H3'  DT    14      22.408  40.424  27.975  1.00  0.00           H  
ATOM    450  C2'  DT    14      23.858  39.705  29.376  1.00  0.00           C  
ATOM    451  H2'  DT    14      23.251  40.201  30.136  1.00  0.00           H  
ATOM    452 H2''  DT    14      23.680  38.652  29.460  1.00  0.00           H  
ATOM    453  O3'  DT    14      23.804  39.234  27.019  1.00  0.00           O  
ATOM    454  P    DG    15      23.054  39.200  25.638  1.00  0.00           P  
ATOM    455  OP1  DG    15      23.758  38.232  24.770  1.00  0.00           O  
ATOM    456  OP2  DG    15      22.848  40.587  25.157  1.00  0.00           O  
ATOM    457  O5'  DG    15      21.650  38.565  26.112  1.00  0.00           O  
ATOM    458  C5'  DG    15      20.902  37.698  25.286  1.00  0.00           C  
ATOM    459  H5'  DG    15      21.345  37.659  24.296  1.00  0.00           H  
ATOM    460 H5''  DG    15      19.902  38.124  25.203  1.00  0.00           H  
ATOM    461  C4'  DG    15      20.820  36.278  25.864  1.00  0.00           C  
ATOM    462  H4'  DG    15      20.406  35.657  25.075  1.00  0.00           H  
ATOM    463  O4'  DG    15      22.092  35.750  26.252  1.00  0.00           O  
ATOM    464  C1'  DG    15      21.808  34.723  27.178  1.00  0.00           C  
ATOM    465  H1'  DG    15      21.273  33.925  26.648  1.00  0.00           H  
ATOM    466  N9   DG    15      23.034  34.181  27.822  1.00  0.00           N  
ATOM    467  C8   DG    15      23.355  34.059  29.144  1.00  0.00           C  
ATOM    468  H8   DG    15      22.751  34.527  29.919  1.00  0.00           H  
ATOM    469  N7   DG    15      24.443  33.371  29.370  1.00  0.00           N  
ATOM    470  C5   DG    15      24.864  33.016  28.088  1.00  0.00           C  
ATOM    471  C6   DG    15      26.014  32.264  27.666  1.00  0.00           C  
ATOM    472  O6   DG    15      26.936  31.760  28.309  1.00  0.00           O  
ATOM    473  N1   DG    15      26.116  32.161  26.274  1.00  0.00           N  
ATOM    474  H1   DG    15      26.933  31.673  25.898  1.00  0.00           H  
ATOM    475  C2   DG    15      25.207  32.692  25.422  1.00  0.00           C  
ATOM    476  N2   DG    15      25.431  32.557  24.151  1.00  0.00           N  
ATOM    477  H21  DG    15      26.252  32.076  23.790  1.00  0.00           H  
ATOM    478  H22  DG    15      24.698  32.873  23.539  1.00  0.00           H  
ATOM    479  N3   DG    15      24.128  33.357  25.777  1.00  0.00           N  
ATOM    480  C4   DG    15      24.031  33.507  27.142  1.00  0.00           C  
ATOM    481  C3'  DG    15      19.899  36.122  27.089  1.00  0.00           C  
ATOM    482  H3'  DG    15      19.549  37.091  27.475  1.00  0.00           H  
ATOM    483  C2'  DG    15      20.824  35.435  28.101  1.00  0.00           C  
ATOM    484  H2'  DG    15      21.326  36.177  28.731  1.00  0.00           H  
ATOM    485 H2''  DG    15      20.297  34.727  28.718  1.00  0.00           H  
ATOM    486  O3'  DG    15      18.835  35.275  26.690  1.00  0.00           O  
ATOM    487  P    DT    16      17.611  34.895  27.642  1.00  0.00           P  
ATOM    488  OP1  DT    16      17.645  35.658  28.914  1.00  0.00           O  
ATOM    489  OP2  DT    16      17.495  33.432  27.703  1.00  0.00           O  
ATOM    490  O5'  DT    16      16.360  35.419  26.790  1.00  0.00           O  
ATOM    491  C5'  DT    16      16.167  35.043  25.423  1.00  0.00           C  
ATOM    492  H5'  DT    16      15.413  34.284  25.342  1.00  0.00           H  
ATOM    493 H5''  DT    16      17.082  34.645  25.026  1.00  0.00           H  
ATOM    494  C4'  DT    16      15.733  36.214  24.519  1.00  0.00           C  
ATOM    495  H4'  DT    16      15.619  35.856  23.501  1.00  0.00           H  
ATOM    496  O4'  DT    16      14.500  36.748  25.011  1.00  0.00           O  
ATOM    497  C1'  DT    16      14.709  38.061  25.494  1.00  0.00           C  
ATOM    498  H1'  DT    16      14.393  38.752  24.695  1.00  0.00           H  
ATOM    499  N1   DT    16      13.854  38.236  26.700  1.00  0.00           N  
ATOM    500  C6   DT    16      14.131  37.574  27.876  1.00  0.00           C  
ATOM    501  H6   DT    16      15.093  37.106  28.022  1.00  0.00           H  
ATOM    502  C5   DT    16      13.192  37.510  28.861  1.00  0.00           C  
ATOM    503  C7   DT    16      13.505  36.748  30.135  1.00  0.00           C  
ATOM    504  H71  DT    16      13.443  37.414  31.007  1.00  0.00           H  
ATOM    505  H72  DT    16      12.786  35.947  30.285  1.00  0.00           H  
ATOM    506  H73  DT    16      14.499  36.313  30.116  1.00  0.00           H  
ATOM    507  C4   DT    16      11.862  38.143  28.698  1.00  0.00           C  
ATOM    508  O4   DT    16      10.895  38.048  29.464  1.00  0.00           O  
ATOM    509  N3   DT    16      11.707  38.809  27.506  1.00  0.00           N  
ATOM    510  H3   DT    16      10.788  39.187  27.328  1.00  0.00           H  
ATOM    511  C2   DT    16      12.654  38.922  26.510  1.00  0.00           C  
ATOM    512  O2   DT    16      12.390  39.644  25.552  1.00  0.00           O  
ATOM    513  C3'  DT    16      16.740  37.369  24.522  1.00  0.00           C  
ATOM    514  H3'  DT    16      17.748  37.037  24.746  1.00  0.00           H  
ATOM    515  C2'  DT    16      16.213  38.264  25.626  1.00  0.00           C  
ATOM    516  H2'  DT    16      16.575  37.966  26.589  1.00  0.00           H  
ATOM    517 H2''  DT    16      16.486  39.293  25.506  1.00  0.00           H  
ATOM    518  O3'  DT    16      16.659  38.068  23.300  1.00  0.00           O  
ATOM    519  P    DG    17      17.866  38.120  22.259  1.00  0.00           P  
ATOM    520  OP1  DG    17      19.095  38.642  22.915  1.00  0.00           O  
ATOM    521  OP2  DG    17      17.359  38.772  21.027  1.00  0.00           O  
ATOM    522  O5'  DG    17      18.103  36.615  21.792  1.00  0.00           O  
ATOM    523  C5'  DG    17      19.119  35.793  22.354  1.00  0.00           C  
ATOM    524  H5'  DG    17      18.922  35.588  23.401  1.00  0.00           H  
ATOM    525 H5''  DG    17      20.084  36.291  22.312  1.00  0.00           H  
ATOM    526  C4'  DG    17      19.280  34.446  21.641  1.00  0.00           C  
ATOM    527  H4'  DG    17      19.723  34.630  20.671  1.00  0.00           H  
ATOM    528  O4'  DG    17      20.156  33.638  22.436  1.00  0.00           O  
ATOM    529  C1'  DG    17      19.477  32.456  22.813  1.00  0.00           C  
ATOM    530  H1'  DG    17      19.754  31.663  22.123  1.00  0.00           H  
ATOM    531  N9   DG    17      19.934  32.053  24.174  1.00  0.00           N  
ATOM    532  C8   DG    17      19.416  32.313  25.432  1.00  0.00           C  
ATOM    533  H8   DG    17      18.480  32.820  25.595  1.00  0.00           H  
ATOM    534  N7   DG    17      20.143  31.840  26.423  1.00  0.00           N  
ATOM    535  C5   DG    17      21.224  31.237  25.761  1.00  0.00           C  
ATOM    536  C6   DG    17      22.380  30.527  26.275  1.00  0.00           C  
ATOM    537  O6   DG    17      22.722  30.332  27.455  1.00  0.00           O  
ATOM    538  N1   DG    17      23.224  30.068  25.290  1.00  0.00           N  
ATOM    539  H1   DG    17      24.025  29.510  25.586  1.00  0.00           H  
ATOM    540  C2   DG    17      23.001  30.293  23.979  1.00  0.00           C  
ATOM    541  N2   DG    17      23.876  29.859  23.114  1.00  0.00           N  
ATOM    542  H21  DG    17      24.738  29.472  23.459  1.00  0.00           H  
ATOM    543  H22  DG    17      23.741  29.998  22.138  1.00  0.00           H  
ATOM    544  N3   DG    17      21.965  30.926  23.440  1.00  0.00           N  
ATOM    545  C4   DG    17      21.101  31.374  24.408  1.00  0.00           C  
ATOM    546  C3'  DG    17      17.992  33.637  21.431  1.00  0.00           C  
ATOM    547  H3'  DG    17      17.106  34.257  21.418  1.00  0.00           H  
ATOM    548  C2'  DG    17      17.990  32.743  22.652  1.00  0.00           C  
ATOM    549  H2'  DG    17      17.601  33.273  23.513  1.00  0.00           H  
ATOM    550 H2''  DG    17      17.417  31.828  22.518  1.00  0.00           H  
ATOM    551  O3'  DG    17      18.047  32.813  20.265  1.00  0.00           O  
ATOM    552  P    DG    18      17.551  33.364  18.850  1.00  0.00           P  
ATOM    553  OP1  DG    18      18.265  34.630  18.534  1.00  0.00           O  
ATOM    554  OP2  DG    18      16.080  33.357  18.839  1.00  0.00           O  
ATOM    555  O5'  DG    18      17.954  32.266  17.760  1.00  0.00           O  
ATOM    556  C5'  DG    18      19.249  32.207  17.150  1.00  0.00           C  
ATOM    557  H5'  DG    18      19.903  32.956  17.571  1.00  0.00           H  
ATOM    558 H5''  DG    18      19.138  32.429  16.093  1.00  0.00           H  
ATOM    559  C4'  DG    18      19.900  30.830  17.324  1.00  0.00           C  
ATOM    560  H4'  DG    18      20.827  30.795  16.750  1.00  0.00           H  
ATOM    561  O4'  DG    18      20.156  30.615  18.726  1.00  0.00           O  
ATOM    562  C1'  DG    18      19.853  29.252  18.992  1.00  0.00           C  
ATOM    563  H1'  DG    18      20.627  28.565  18.638  1.00  0.00           H  
ATOM    564  N9   DG    18      19.660  29.054  20.460  1.00  0.00           N  
ATOM    565  C8   DG    18      18.596  29.392  21.236  1.00  0.00           C  
ATOM    566  H8   DG    18      17.736  29.934  20.879  1.00  0.00           H  
ATOM    567  N7   DG    18      18.717  29.053  22.499  1.00  0.00           N  
ATOM    568  C5   DG    18      19.973  28.418  22.574  1.00  0.00           C  
ATOM    569  C6   DG    18      20.707  27.828  23.669  1.00  0.00           C  
ATOM    570  O6   DG    18      20.426  27.807  24.863  1.00  0.00           O  
ATOM    571  N1   DG    18      21.884  27.267  23.278  1.00  0.00           N  
ATOM    572  H1   DG    18      22.467  26.904  23.983  1.00  0.00           H  
ATOM    573  C2   DG    18      22.365  27.328  22.041  1.00  0.00           C  
ATOM    574  N2   DG    18      23.534  26.792  21.813  1.00  0.00           N  
ATOM    575  H21  DG    18      24.096  26.397  22.572  1.00  0.00           H  
ATOM    576  H22  DG    18      23.960  26.905  20.903  1.00  0.00           H  
ATOM    577  N3   DG    18      21.739  27.872  20.997  1.00  0.00           N  
ATOM    578  C4   DG    18      20.535  28.402  21.322  1.00  0.00           C  
ATOM    579  C3'  DG    18      18.995  29.676  16.841  1.00  0.00           C  
ATOM    580  H3'  DG    18      18.114  30.019  16.326  1.00  0.00           H  
ATOM    581  C2'  DG    18      18.585  29.026  18.155  1.00  0.00           C  
ATOM    582  H2'  DG    18      17.725  29.538  18.589  1.00  0.00           H  
ATOM    583 H2''  DG    18      18.344  27.968  18.028  1.00  0.00           H  
ATOM    584  O3'  DG    18      19.710  28.723  16.041  1.00  0.00           O  
ATOM    585  P    DT    19      19.858  28.878  14.463  1.00  0.00           P  
ATOM    586  OP1  DT    19      20.077  30.308  14.113  1.00  0.00           O  
ATOM    587  OP2  DT    19      18.711  28.150  13.877  1.00  0.00           O  
ATOM    588  O5'  DT    19      21.145  28.014  14.090  1.00  0.00           O  
ATOM    589  C5'  DT    19      22.319  28.052  14.892  1.00  0.00           C  
ATOM    590  H5'  DT    19      22.168  27.390  15.754  1.00  0.00           H  
ATOM    591 H5''  DT    19      22.495  29.059  15.264  1.00  0.00           H  
ATOM    592  C4'  DT    19      23.574  27.594  14.120  1.00  0.00           C  
ATOM    593  H4'  DT    19      24.424  27.671  14.790  1.00  0.00           H  
ATOM    594  O4'  DT    19      23.489  26.240  13.660  1.00  0.00           O  
ATOM    595  C1'  DT    19      23.663  26.230  12.257  1.00  0.00           C  
ATOM    596  H1'  DT    19      24.713  26.068  12.019  1.00  0.00           H  
ATOM    597  N1   DT    19      22.846  25.158  11.617  1.00  0.00           N  
ATOM    598  C6   DT    19      21.472  25.085  11.804  1.00  0.00           C  
ATOM    599  H6   DT    19      21.006  25.858  12.426  1.00  0.00           H  
ATOM    600  C5   DT    19      20.736  24.094  11.220  1.00  0.00           C  
ATOM    601  C7   DT    19      19.248  24.068  11.451  1.00  0.00           C  
ATOM    602  H71  DT    19      18.887  25.000  11.915  1.00  0.00           H  
ATOM    603  H72  DT    19      18.727  23.930  10.499  1.00  0.00           H  
ATOM    604  H73  DT    19      18.994  23.232  12.093  1.00  0.00           H  
ATOM    605  C4   DT    19      21.379  23.063  10.394  1.00  0.00           C  
ATOM    606  O4   DT    19      20.802  22.089   9.897  1.00  0.00           O  
ATOM    607  N3   DT    19      22.724  23.234  10.231  1.00  0.00           N  
ATOM    608  H3   DT    19      23.211  22.568   9.643  1.00  0.00           H  
ATOM    609  C2   DT    19      23.502  24.230  10.788  1.00  0.00           C  
ATOM    610  O2   DT    19      24.711  24.276  10.506  1.00  0.00           O  
ATOM    611  C3'  DT    19      23.845  28.465  12.887  1.00  0.00           C  
ATOM    612  H3'  DT    19      23.277  29.389  12.938  1.00  0.00           H  
ATOM    613  C2'  DT    19      23.312  27.626  11.751  1.00  0.00           C  
ATOM    614  H2'  DT    19      22.235  27.757  11.658  1.00  0.00           H  
ATOM    615 H2''  DT    19      23.808  27.858  10.801  1.00  0.00           H  
ATOM    616  O3'  DT    19      25.229  28.724  12.656  1.00  0.00           O  
ATOM    617  P    DG    20      26.019  29.828  13.511  1.00  0.00           P  
ATOM    618  OP1  DG    20      25.052  30.869  13.919  1.00  0.00           O  
ATOM    619  OP2  DG    20      27.222  30.191  12.728  1.00  0.00           O  
ATOM    620  O5'  DG    20      26.495  29.041  14.812  1.00  0.00           O  
ATOM    621  C5'  DG    20      27.663  28.227  14.759  1.00  0.00           C  
ATOM    622  H5'  DG    20      28.533  28.871  14.669  1.00  0.00           H  
ATOM    623 H5''  DG    20      27.621  27.569  13.896  1.00  0.00           H  
ATOM    624  C4'  DG    20      27.885  27.327  15.984  1.00  0.00           C  
ATOM    625  H4'  DG    20      28.853  26.820  15.877  1.00  0.00           H  
ATOM    626  O4'  DG    20      27.904  28.084  17.211  1.00  0.00           O  
ATOM    627  C1'  DG    20      27.316  27.257  18.188  1.00  0.00           C  
ATOM    628  H1'  DG    20      27.999  26.470  18.464  1.00  0.00           H  
ATOM    629  N9   DG    20      26.937  28.015  19.408  1.00  0.00           N  
ATOM    630  C8   DG    20      25.952  28.964  19.576  1.00  0.00           C  
ATOM    631  H8   DG    20      25.403  29.360  18.729  1.00  0.00           H  
ATOM    632  N7   DG    20      25.715  29.294  20.832  1.00  0.00           N  
ATOM    633  C5   DG    20      26.634  28.503  21.524  1.00  0.00           C  
ATOM    634  C6   DG    20      26.900  28.343  22.946  1.00  0.00           C  
ATOM    635  O6   DG    20      26.366  28.877  23.910  1.00  0.00           O  
ATOM    636  N1   DG    20      27.933  27.497  23.236  1.00  0.00           N  
ATOM    637  H1   DG    20      28.111  27.365  24.234  1.00  0.00           H  
ATOM    638  C2   DG    20      28.653  26.843  22.312  1.00  0.00           C  
ATOM    639  N2   DG    20      29.615  26.090  22.736  1.00  0.00           N  
ATOM    640  H21  DG    20      29.825  26.004  23.722  1.00  0.00           H  
ATOM    641  H22  DG    20      30.168  25.585  22.074  1.00  0.00           H  
ATOM    642  N3   DG    20      28.428  26.907  21.000  1.00  0.00           N  
ATOM    643  C4   DG    20      27.415  27.765  20.676  1.00  0.00           C  
ATOM    644  C3'  DG    20      26.825  26.226  16.148  1.00  0.00           C  
ATOM    645  H3'  DG    20      26.092  26.256  15.356  1.00  0.00           H  
ATOM    646  C2'  DG    20      26.143  26.638  17.437  1.00  0.00           C  
ATOM    647  H2'  DG    20      25.334  27.363  17.285  1.00  0.00           H  
ATOM    648 H2''  DG    20      25.723  25.805  17.992  1.00  0.00           H  
ATOM    649  O3'  DG    20      27.428  24.938  16.347  1.00  0.00           O  
ATOM    650  P    DG    21      27.839  24.048  15.105  1.00  0.00           P  
ATOM    651  OP1  DG    21      28.436  24.948  14.085  1.00  0.00           O  
ATOM    652  OP2  DG    21      26.654  23.214  14.751  1.00  0.00           O  
ATOM    653  O5'  DG    21      28.993  23.093  15.695  1.00  0.00           O  
ATOM    654  C5'  DG    21      30.294  23.561  16.031  1.00  0.00           C  
ATOM    655  H5'  DG    21      30.278  24.662  16.035  1.00  0.00           H  
ATOM    656 H5''  DG    21      30.985  23.276  15.247  1.00  0.00           H  
ATOM    657  C4'  DG    21      30.830  23.097  17.383  1.00  0.00           C  
ATOM    658  H4'  DG    21      31.869  23.457  17.491  1.00  0.00           H  
ATOM    659  O4'  DG    21      30.021  23.659  18.422  1.00  0.00           O  
ATOM    660  C1'  DG    21      29.615  22.581  19.263  1.00  0.00           C  
ATOM    661  H1'  DG    21      30.354  22.420  20.059  1.00  0.00           H  
ATOM    662  N9   DG    21      28.291  22.923  19.851  1.00  0.00           N  
ATOM    663  C8   DG    21      27.109  23.251  19.229  1.00  0.00           C  
ATOM    664  H8   DG    21      26.984  23.130  18.152  1.00  0.00           H  
ATOM    665  N7   DG    21      26.160  23.645  20.053  1.00  0.00           N  
ATOM    666  C5   DG    21      26.799  23.625  21.293  1.00  0.00           C  
ATOM    667  C6   DG    21      26.346  24.035  22.591  1.00  0.00           C  
ATOM    668  O6   DG    21      25.285  24.564  22.898  1.00  0.00           O  
ATOM    669  N1   DG    21      27.245  23.784  23.618  1.00  0.00           N  
ATOM    670  H1   DG    21      26.955  24.063  24.553  1.00  0.00           H  
ATOM    671  C2   DG    21      28.453  23.189  23.422  1.00  0.00           C  
ATOM    672  N2   DG    21      29.231  22.981  24.440  1.00  0.00           N  
ATOM    673  H21  DG    21      28.964  23.293  25.355  1.00  0.00           H  
ATOM    674  H22  DG    21      30.153  22.593  24.265  1.00  0.00           H  
ATOM    675  N3   DG    21      28.930  22.861  22.220  1.00  0.00           N  
ATOM    676  C4   DG    21      28.052  23.102  21.199  1.00  0.00           C  
ATOM    677  C3'  DG    21      30.832  21.584  17.546  1.00  0.00           C  
ATOM    678  H3'  DG    21      30.830  21.055  16.606  1.00  0.00           H  
ATOM    679  C2'  DG    21      29.583  21.334  18.369  1.00  0.00           C  
ATOM    680  H2'  DG    21      28.718  21.329  17.720  1.00  0.00           H  
ATOM    681 H2''  DG    21      29.649  20.408  18.946  1.00  0.00           H  
ATOM    682  O3'  DG    21      31.992  21.202  18.277  1.00  0.00           O  
ATOM    683  P    DT    22      32.632  19.720  18.211  1.00  0.00           P  
ATOM    684  OP1  DT    22      33.804  19.822  17.334  1.00  0.00           O  
ATOM    685  OP2  DT    22      31.597  18.718  17.865  1.00  0.00           O  
ATOM    686  O5'  DT    22      33.150  19.390  19.665  1.00  0.00           O  
ATOM    687  C5'  DT    22      32.258  19.333  20.780  1.00  0.00           C  
ATOM    688  H5'  DT    22      31.544  18.524  20.597  1.00  0.00           H  
ATOM    689 H5''  DT    22      31.664  20.251  20.863  1.00  0.00           H  
ATOM    690  C4'  DT    22      32.929  19.099  22.149  1.00  0.00           C  
ATOM    691  H4'  DT    22      32.174  19.228  22.943  1.00  0.00           H  
ATOM    692  O4'  DT    22      33.497  17.798  22.236  1.00  0.00           O  
ATOM    693  C1'  DT    22      34.868  17.871  22.568  1.00  0.00           C  
ATOM    694  H1'  DT    22      34.954  17.692  23.644  1.00  0.00           H  
ATOM    695  N1   DT    22      35.571  16.820  21.791  1.00  0.00           N  
ATOM    696  C6   DT    22      35.401  16.751  20.429  1.00  0.00           C  
ATOM    697  H6   DT    22      34.801  17.501  19.923  1.00  0.00           H  
ATOM    698  C5   DT    22      35.950  15.735  19.716  1.00  0.00           C  
ATOM    699  C7   DT    22      35.688  15.648  18.234  1.00  0.00           C  
ATOM    700  H71  DT    22      35.317  14.653  17.973  1.00  0.00           H  
ATOM    701  H72  DT    22      34.963  16.385  17.902  1.00  0.00           H  
ATOM    702  H73  DT    22      36.611  15.803  17.682  1.00  0.00           H  
ATOM    703  C4   DT    22      36.738  14.693  20.385  1.00  0.00           C  
ATOM    704  O4   DT    22      37.194  13.678  19.867  1.00  0.00           O  
ATOM    705  N3   DT    22      36.871  14.851  21.735  1.00  0.00           N  
ATOM    706  H3   DT    22      37.378  14.131  22.222  1.00  0.00           H  
ATOM    707  C2   DT    22      36.295  15.847  22.482  1.00  0.00           C  
ATOM    708  O2   DT    22      36.435  15.847  23.709  1.00  0.00           O  
ATOM    709  C3'  DT    22      34.050  20.098  22.377  1.00  0.00           C  
ATOM    710  H3'  DT    22      34.047  20.902  21.650  1.00  0.00           H  
ATOM    711  C2'  DT    22      35.320  19.279  22.220  1.00  0.00           C  
ATOM    712  H2'  DT    22      35.654  19.338  21.191  1.00  0.00           H  
ATOM    713 H2''  DT    22      36.101  19.603  22.901  1.00  0.00           H  
ATOM    714  O3'  DT    22      33.989  20.635  23.688  1.00  0.00           O  
ATOM    715  P    DG    23      33.165  21.976  23.992  1.00  0.00           P  
ATOM    716  OP1  DG    23      31.728  21.709  23.811  1.00  0.00           O  
ATOM    717  OP2  DG    23      33.779  23.072  23.232  1.00  0.00           O  
ATOM    718  O5'  DG    23      33.468  22.180  25.529  1.00  0.00           O  
ATOM    719  C5'  DG    23      34.785  22.383  26.048  1.00  0.00           C  
ATOM    720  H5'  DG    23      35.346  22.991  25.325  1.00  0.00           H  
ATOM    721 H5''  DG    23      35.284  21.411  26.137  1.00  0.00           H  
ATOM    722  C4'  DG    23      34.833  23.106  27.399  1.00  0.00           C  
ATOM    723  H4'  DG    23      35.890  23.175  27.699  1.00  0.00           H  
ATOM    724  O4'  DG    23      34.217  24.372  27.221  1.00  0.00           O  
ATOM    725  C1'  DG    23      33.062  24.534  28.030  1.00  0.00           C  
ATOM    726  H1'  DG    23      33.302  25.166  28.917  1.00  0.00           H  
ATOM    727  N9   DG    23      31.989  25.169  27.215  1.00  0.00           N  
ATOM    728  C8   DG    23      31.788  25.095  25.833  1.00  0.00           C  
ATOM    729  H8   DG    23      32.513  24.590  25.202  1.00  0.00           H  
ATOM    730  N7   DG    23      30.675  25.637  25.444  1.00  0.00           N  
ATOM    731  C5   DG    23      30.088  26.084  26.636  1.00  0.00           C  
ATOM    732  C6   DG    23      28.840  26.754  26.871  1.00  0.00           C  
ATOM    733  O6   DG    23      27.965  27.071  26.091  1.00  0.00           O  
ATOM    734  N1   DG    23      28.599  27.019  28.216  1.00  0.00           N  
ATOM    735  H1   DG    23      27.733  27.487  28.464  1.00  0.00           H  
ATOM    736  C2   DG    23      29.487  26.727  29.196  1.00  0.00           C  
ATOM    737  N2   DG    23      29.077  26.975  30.412  1.00  0.00           N  
ATOM    738  H21  DG    23      28.167  27.320  30.604  1.00  0.00           H  
ATOM    739  H22  DG    23      29.681  26.737  31.169  1.00  0.00           H  
ATOM    740  N3   DG    23      30.662  26.131  29.039  1.00  0.00           N  
ATOM    741  C4   DG    23      30.899  25.817  27.710  1.00  0.00           C  
ATOM    742  C3'  DG    23      34.035  22.380  28.486  1.00  0.00           C  
ATOM    743  H3'  DG    23      33.886  21.323  28.234  1.00  0.00           H  
ATOM    744  C2'  DG    23      32.684  23.099  28.411  1.00  0.00           C  
ATOM    745  H2'  DG    23      32.057  22.635  27.642  1.00  0.00           H  
ATOM    746 H2''  DG    23      32.217  23.139  29.377  1.00  0.00           H  
ATOM    747  O3'  DG    23      34.697  22.492  29.765  1.00  0.00           O  
ATOM    748  P    DG    24      34.411  21.433  30.956  1.00  0.00           P  
ATOM    749  OP1  DG    24      35.209  21.862  32.123  1.00  0.00           O  
ATOM    750  OP2  DG    24      34.621  20.099  30.383  1.00  0.00           O  
ATOM    751  O5'  DG    24      32.895  21.574  31.334  1.00  0.00           O  
ATOM    752  C5'  DG    24      32.517  22.729  32.114  1.00  0.00           C  
ATOM    753  H5'  DG    24      33.027  23.634  31.785  1.00  0.00           H  
ATOM    754 H5''  DG    24      32.868  22.545  33.125  1.00  0.00           H  
ATOM    755  C4'  DG    24      31.018  23.079  32.216  1.00  0.00           C  
ATOM    756  H4'  DG    24      30.896  23.851  32.956  1.00  0.00           H  
ATOM    757  O4'  DG    24      30.494  23.538  30.990  1.00  0.00           O  
ATOM    758  C1'  DG    24      29.153  23.137  30.899  1.00  0.00           C  
ATOM    759  H1'  DG    24      28.532  23.746  31.569  1.00  0.00           H  
ATOM    760  N9   DG    24      28.618  23.246  29.514  1.00  0.00           N  
ATOM    761  C8   DG    24      29.102  22.736  28.325  1.00  0.00           C  
ATOM    762  H8   DG    24      29.978  22.118  28.302  1.00  0.00           H  
ATOM    763  N7   DG    24      28.366  23.006  27.282  1.00  0.00           N  
ATOM    764  C5   DG    24      27.333  23.771  27.812  1.00  0.00           C  
ATOM    765  C6   DG    24      26.164  24.366  27.205  1.00  0.00           C  
ATOM    766  O6   DG    24      25.819  24.415  26.033  1.00  0.00           O  
ATOM    767  N1   DG    24      25.302  24.959  28.120  1.00  0.00           N  
ATOM    768  H1   DG    24      24.434  25.386  27.790  1.00  0.00           H  
ATOM    769  C2   DG    24      25.553  25.020  29.447  1.00  0.00           C  
ATOM    770  N2   DG    24      24.599  25.425  30.216  1.00  0.00           N  
ATOM    771  H21  DG    24      23.746  25.813  29.839  1.00  0.00           H  
ATOM    772  H22  DG    24      24.755  25.350  31.212  1.00  0.00           H  
ATOM    773  N3   DG    24      26.600  24.477  30.042  1.00  0.00           N  
ATOM    774  C4   DG    24      27.469  23.888  29.173  1.00  0.00           C  
ATOM    775  C3'  DG    24      30.159  21.883  32.660  1.00  0.00           C  
ATOM    776  H3'  DG    24      30.760  20.969  32.754  1.00  0.00           H  
ATOM    777  C2'  DG    24      29.210  21.719  31.450  1.00  0.00           C  
ATOM    778  H2'  DG    24      29.648  21.057  30.702  1.00  0.00           H  
ATOM    779 H2''  DG    24      28.222  21.353  31.714  1.00  0.00           H  
ATOM    780  O3'  DG    24      29.596  22.222  33.935  1.00  0.00           O  
ATOM    781  P    DT    25      28.147  21.848  34.465  1.00  0.00           P  
ATOM    782  OP1  DT    25      28.118  22.274  35.878  1.00  0.00           O  
ATOM    783  OP2  DT    25      27.883  20.427  34.166  1.00  0.00           O  
ATOM    784  O5'  DT    25      27.108  22.770  33.631  1.00  0.00           O  
ATOM    785  C5'  DT    25      26.913  24.156  33.944  1.00  0.00           C  
ATOM    786  H5'  DT    25      27.248  24.753  33.099  1.00  0.00           H  
ATOM    787 H5''  DT    25      27.500  24.441  34.819  1.00  0.00           H  
ATOM    788  C4'  DT    25      25.439  24.473  34.243  1.00  0.00           C  
ATOM    789  H4'  DT    25      25.395  25.467  34.653  1.00  0.00           H  
ATOM    790  O4'  DT    25      24.710  24.448  33.037  1.00  0.00           O  
ATOM    791  C1'  DT    25      23.623  23.529  33.121  1.00  0.00           C  
ATOM    792  H1'  DT    25      22.696  24.087  33.369  1.00  0.00           H  
ATOM    793  N1   DT    25      23.478  22.847  31.805  1.00  0.00           N  
ATOM    794  C6   DT    25      24.552  22.185  31.234  1.00  0.00           C  
ATOM    795  H6   DT    25      25.526  22.223  31.709  1.00  0.00           H  
ATOM    796  C5   DT    25      24.425  21.596  30.009  1.00  0.00           C  
ATOM    797  C7   DT    25      25.631  20.923  29.373  1.00  0.00           C  
ATOM    798  H71  DT    25      26.495  20.911  30.049  1.00  0.00           H  
ATOM    799  H72  DT    25      25.386  19.903  29.117  1.00  0.00           H  
ATOM    800  H73  DT    25      25.915  21.426  28.427  1.00  0.00           H  
ATOM    801  C4   DT    25      23.146  21.572  29.297  1.00  0.00           C  
ATOM    802  O4   DT    25      22.904  21.007  28.231  1.00  0.00           O  
ATOM    803  N3   DT    25      22.124  22.232  29.951  1.00  0.00           N  
ATOM    804  H3   DT    25      21.218  22.230  29.517  1.00  0.00           H  
ATOM    805  C2   DT    25      22.217  22.856  31.185  1.00  0.00           C  
ATOM    806  O2   DT    25      21.216  23.356  31.714  1.00  0.00           O  
ATOM    807  C3'  DT    25      24.757  23.464  35.199  1.00  0.00           C  
ATOM    808  H3'  DT    25      25.527  22.838  35.678  1.00  0.00           H  
ATOM    809  C2'  DT    25      23.939  22.562  34.264  1.00  0.00           C  
ATOM    810  H2'  DT    25      24.553  21.709  33.917  1.00  0.00           H  
ATOM    811 H2''  DT    25      23.006  22.246  34.735  1.00  0.00           H  
ATOM    812  O3'  DT    25      23.964  24.084  36.224  1.00  0.00           O  
ATOM    813  P    DG    26      24.650  24.878  37.416  1.00  0.00           P  
ATOM    814  OP1  DG    26      26.066  24.484  37.518  1.00  0.00           O  
ATOM    815  OP2  DG    26      23.799  24.722  38.608  1.00  0.00           O  
ATOM    816  O5'  DG    26      24.562  26.362  36.892  1.00  0.00           O  
ATOM    817  C5'  DG    26      24.980  27.469  37.686  1.00  0.00           C  
ATOM    818  H5'  DG    26      26.045  27.338  37.905  1.00  0.00           H  
ATOM    819 H5''  DG    26      24.463  27.464  38.643  1.00  0.00           H  
ATOM    820  C4'  DG    26      24.793  28.853  37.055  1.00  0.00           C  
ATOM    821  H4'  DG    26      25.092  29.588  37.803  1.00  0.00           H  
ATOM    822  O4'  DG    26      25.618  28.970  35.889  1.00  0.00           O  
ATOM    823  C1'  DG    26      24.787  29.369  34.804  1.00  0.00           C  
ATOM    824  H1'  DG    26      24.747  30.455  34.723  1.00  0.00           H  
ATOM    825  N9   DG    26      25.304  28.836  33.531  1.00  0.00           N  
ATOM    826  C8   DG    26      26.424  28.075  33.335  1.00  0.00           C  
ATOM    827  H8   DG    26      27.030  27.650  34.122  1.00  0.00           H  
ATOM    828  N7   DG    26      26.677  27.834  32.077  1.00  0.00           N  
ATOM    829  C5   DG    26      25.693  28.509  31.376  1.00  0.00           C  
ATOM    830  C6   DG    26      25.452  28.656  29.947  1.00  0.00           C  
ATOM    831  O6   DG    26      26.068  28.205  28.979  1.00  0.00           O  
ATOM    832  N1   DG    26      24.336  29.426  29.700  1.00  0.00           N  
ATOM    833  H1   DG    26      24.062  29.561  28.734  1.00  0.00           H  
ATOM    834  C2   DG    26      23.582  30.041  30.630  1.00  0.00           C  
ATOM    835  N2   DG    26      22.577  30.758  30.223  1.00  0.00           N  
ATOM    836  H21  DG    26      22.430  30.873  29.218  1.00  0.00           H  
ATOM    837  H22  DG    26      22.041  31.277  30.901  1.00  0.00           H  
ATOM    838  N3   DG    26      23.769  29.933  31.956  1.00  0.00           N  
ATOM    839  C4   DG    26      24.836  29.137  32.260  1.00  0.00           C  
ATOM    840  C3'  DG    26      23.341  29.141  36.641  1.00  0.00           C  
ATOM    841  H3'  DG    26      22.642  28.478  37.150  1.00  0.00           H  
ATOM    842  C2'  DG    26      23.385  28.870  35.142  1.00  0.00           C  
ATOM    843  H2'  DG    26      23.307  27.813  34.950  1.00  0.00           H  
ATOM    844 H2''  DG    26      22.614  29.419  34.600  1.00  0.00           H  
ATOM    845  O3'  DG    26      23.010  30.516  36.865  1.00  0.00           O  
ATOM    846  P    DG    27      21.603  30.973  37.457  1.00  0.00           P  
ATOM    847  OP1  DG    27      21.691  32.439  37.604  1.00  0.00           O  
ATOM    848  OP2  DG    27      21.294  30.118  38.620  1.00  0.00           O  
ATOM    849  O5'  DG    27      20.565  30.657  36.314  1.00  0.00           O  
ATOM    850  C5'  DG    27      20.368  31.518  35.184  1.00  0.00           C  
ATOM    851  H5'  DG    27      21.342  31.845  34.808  1.00  0.00           H  
ATOM    852 H5''  DG    27      19.770  32.397  35.464  1.00  0.00           H  
ATOM    853  C4'  DG    27      19.657  30.794  34.026  1.00  0.00           C  
ATOM    854  H4'  DG    27      19.052  31.549  33.488  1.00  0.00           H  
ATOM    855  O4'  DG    27      20.596  30.259  33.077  1.00  0.00           O  
ATOM    856  C1'  DG    27      19.843  29.295  32.343  1.00  0.00           C  
ATOM    857  H1'  DG    27      19.152  29.788  31.684  1.00  0.00           H  
ATOM    858  N9   DG    27      20.706  28.394  31.558  1.00  0.00           N  
ATOM    859  C8   DG    27      21.650  27.489  31.981  1.00  0.00           C  
ATOM    860  H8   DG    27      21.909  27.366  33.034  1.00  0.00           H  
ATOM    861  N7   DG    27      22.220  26.810  31.019  1.00  0.00           N  
ATOM    862  C5   DG    27      21.599  27.296  29.891  1.00  0.00           C  
ATOM    863  C6   DG    27      21.803  26.942  28.512  1.00  0.00           C  
ATOM    864  O6   DG    27      22.590  26.135  28.026  1.00  0.00           O  
ATOM    865  N1   DG    27      20.925  27.574  27.642  1.00  0.00           N  
ATOM    866  H1   DG    27      20.958  27.316  26.644  1.00  0.00           H  
ATOM    867  C2   DG    27      19.977  28.448  28.047  1.00  0.00           C  
ATOM    868  N2   DG    27      19.181  28.918  27.142  1.00  0.00           N  
ATOM    869  H21  DG    27      19.293  28.629  26.185  1.00  0.00           H  
ATOM    870  H22  DG    27      18.480  29.586  27.354  1.00  0.00           H  
ATOM    871  N3   DG    27      19.818  28.857  29.320  1.00  0.00           N  
ATOM    872  C4   DG    27      20.645  28.227  30.195  1.00  0.00           C  
ATOM    873  C3'  DG    27      18.698  29.646  34.419  1.00  0.00           C  
ATOM    874  H3'  DG    27      18.920  29.265  35.393  1.00  0.00           H  
ATOM    875  C2'  DG    27      19.073  28.550  33.419  1.00  0.00           C  
ATOM    876  H2'  DG    27      19.727  27.826  33.926  1.00  0.00           H  
ATOM    877 H2''  DG    27      18.236  27.985  33.007  1.00  0.00           H  
ATOM    878  O3'  DG    27      17.337  30.080  34.428  1.00  0.00           O  
ATOM    879  P   DT3    28      16.341  30.200  33.195  1.00  0.00           P  
ATOM    880  OP1 DT3    28      17.076  30.810  32.086  1.00  0.00           O  
ATOM    881  OP2 DT3    28      15.157  30.926  33.697  1.00  0.00           O  
ATOM    882  O5' DT3    28      15.919  28.714  32.791  1.00  0.00           O  
ATOM    883  C5' DT3    28      15.388  27.808  33.748  1.00  0.00           C  
ATOM    884  H5' DT3    28      14.589  28.296  34.307  1.00  0.00           H  
ATOM    885 H5'' DT3    28      16.158  27.518  34.452  1.00  0.00           H  
ATOM    886  C4' DT3    28      14.795  26.567  33.076  1.00  0.00           C  
ATOM    887  H4' DT3    28      14.518  25.854  33.855  1.00  0.00           H  
ATOM    888  O4' DT3    28      13.652  26.952  32.315  1.00  0.00           O  
ATOM    889  C1' DT3    28      13.810  26.467  30.995  1.00  0.00           C  
ATOM    890  H1' DT3    28      13.389  25.464  30.922  1.00  0.00           H  
ATOM    891  N1  DT3    28      13.123  27.401  30.052  1.00  0.00           N  
ATOM    892  C6  DT3    28      13.705  28.594  29.649  1.00  0.00           C  
ATOM    893  H6  DT3    28      14.643  28.925  30.114  1.00  0.00           H  
ATOM    894  C5  DT3    28      13.069  29.411  28.764  1.00  0.00           C  
ATOM    895  C7  DT3    28      13.742  30.700  28.354  1.00  0.00           C  
ATOM    896  H71 DT3    28      14.772  30.761  28.708  1.00  0.00           H  
ATOM    897  H72 DT3    28      13.762  30.767  27.267  1.00  0.00           H  
ATOM    898  H73 DT3    28      13.185  31.545  28.737  1.00  0.00           H  
ATOM    899  C4  DT3    28      11.785  29.027  28.173  1.00  0.00           C  
ATOM    900  O4  DT3    28      11.127  29.700  27.369  1.00  0.00           O  
ATOM    901  N3  DT3    28      11.289  27.813  28.594  1.00  0.00           N  
ATOM    902  H3  DT3    28      10.422  27.481  28.184  1.00  0.00           H  
ATOM    903  C2  DT3    28      11.859  27.021  29.557  1.00  0.00           C  
ATOM    904  O2  DT3    28      11.248  26.048  30.005  1.00  0.00           O  
ATOM    905  C3' DT3    28      15.796  25.880  32.122  1.00  0.00           C  
ATOM    906  H3' DT3    28      16.820  26.237  32.298  1.00  0.00           H  
ATOM    907  C2' DT3    28      15.319  26.301  30.740  1.00  0.00           C  
ATOM    908  H2' DT3    28      15.820  27.232  30.464  1.00  0.00           H  
ATOM    909 H2'' DT3    28      15.506  25.531  29.981  1.00  0.00           H  
ATOM    910  O3' DT3    28      15.736  24.459  32.222  1.00  0.00           O  
ATOM    911 HO3' DT3    28      16.316  24.187  32.972  1.00  0.00           H  
TER     912      DT3    28 
ATOM    912  C8  MOL    29      20.345  24.332  23.228  1.00  0.00           C  
ATOM    913  C5  MOL    29      19.085  24.886  23.646  1.00  0.00           C  
ATOM    914  C4  MOL    29      18.753  24.982  25.043  1.00  0.00           C  
ATOM    915  C1  MOL    29      17.527  25.514  25.539  1.00  0.00           C  
ATOM    916  H1  MOL    29      16.697  25.764  24.906  1.00  0.00           H  
ATOM    917  C11 MOL    29      17.267  25.643  26.920  1.00  0.00           C  
ATOM    918  O3  MOL    29      16.067  26.201  27.323  1.00  0.00           O  
ATOM    919  C19 MOL    29      15.909  27.631  27.180  1.00  0.00           C  
ATOM    920  H16 MOL    29      16.465  28.155  27.964  1.00  0.00           H  
ATOM    921  H17 MOL    29      14.853  27.876  27.254  1.00  0.00           H  
ATOM    922  H18 MOL    29      16.277  27.948  26.201  1.00  0.00           H  
ATOM    923  C12 MOL    29      18.251  25.297  27.868  1.00  0.00           C  
ATOM    924  O4  MOL    29      18.046  25.565  29.217  1.00  0.00           O  
ATOM    925  C20 MOL    29      18.823  24.950  30.250  1.00  0.00           C  
ATOM    926  H19 MOL    29      19.878  25.225  30.145  1.00  0.00           H  
ATOM    927  H20 MOL    29      18.724  23.857  30.199  1.00  0.00           H  
ATOM    928  H21 MOL    29      18.475  25.293  31.230  1.00  0.00           H  
ATOM    929  C3  MOL    29      19.474  24.780  27.401  1.00  0.00           C  
ATOM    930  H3  MOL    29      20.238  24.492  28.107  1.00  0.00           H  
ATOM    931  C7  MOL    29      19.730  24.658  26.017  1.00  0.00           C  
ATOM    932  C14 MOL    29      21.142  24.295  25.631  1.00  0.00           C  
ATOM    933  H6  MOL    29      21.734  25.204  25.638  1.00  0.00           H  
ATOM    934  H7  MOL    29      21.583  23.641  26.392  1.00  0.00           H  
ATOM    935  C17 MOL    29      21.270  23.645  24.258  1.00  0.00           C  
ATOM    936  H12 MOL    29      20.901  22.618  24.397  1.00  0.00           H  
ATOM    937  N1  MOL    29      22.714  23.548  23.804  1.00  0.00           N  
ATOM    938  C18 MOL    29      23.548  22.705  24.767  1.00  0.00           C  
ATOM    939  H13 MOL    29      23.086  21.715  24.859  1.00  0.00           H  
ATOM    940  H14 MOL    29      24.565  22.601  24.373  1.00  0.00           H  
ATOM    941  H15 MOL    29      23.593  23.193  25.749  1.00  0.00           H  
ATOM    942  H22 MOL    29      23.126  24.496  23.738  1.00  0.00           H  
ATOM    943  C15 MOL    29      22.749  22.865  22.437  1.00  0.00           C  
ATOM    944  H8  MOL    29      22.284  21.870  22.560  1.00  0.00           H  
ATOM    945  H9  MOL    29      23.798  22.746  22.142  1.00  0.00           H  
ATOM    946  C13 MOL    29      22.016  23.678  21.360  1.00  0.00           C  
ATOM    947  H4  MOL    29      21.815  23.005  20.511  1.00  0.00           H  
ATOM    948  H5  MOL    29      22.694  24.465  21.012  1.00  0.00           H  
ATOM    949  C6  MOL    29      20.713  24.312  21.853  1.00  0.00           C  
ATOM    950  C2  MOL    29      19.849  24.852  20.890  1.00  0.00           C  
ATOM    951  H2  MOL    29      20.159  24.866  19.849  1.00  0.00           H  
ATOM    952  C9  MOL    29      18.632  25.372  21.299  1.00  0.00           C  
ATOM    953  C10 MOL    29      18.268  25.423  22.610  1.00  0.00           C  
ATOM    954  O2  MOL    29      17.017  25.967  22.691  1.00  0.00           O  
ATOM    955  C16 MOL    29      16.589  26.333  21.363  1.00  0.00           C  
ATOM    956  H10 MOL    29      16.458  27.409  21.286  1.00  0.00           H  
ATOM    957  H11 MOL    29      15.667  25.813  21.103  1.00  0.00           H  
ATOM    958  O1  MOL    29      17.678  25.914  20.482  1.00  0.00           O  
TER     959      MOL    29 
