# Supplementary material for: Selective Delivery of Anticancer Natural G‑Quadruplex Ligands by the AT11 Aptamer for Gastric Cancer Treatment
Source: J Med Chem. 2025 Dec 15;69(1):352–67. doi: 10.1021/acs.jmedchem.5c02521 (PMC12794142; doi:10.1021/acs.jmedchem.5c02521)
Supplement: Supplementary file 2 [file jm5c02521_si_002.zip › AT11-ibogaine.pdb]

ATOM      1 HO5' DT5     1      32.567  16.010  30.069  1.00  0.00           H  
ATOM      2  O5' DT5     1      33.058  15.556  29.358  1.00  0.00           O  
ATOM      3  C5' DT5     1      32.822  14.141  29.395  1.00  0.00           C  
ATOM      4  H5' DT5     1      32.990  13.772  30.409  1.00  0.00           H  
ATOM      5 H5'' DT5     1      33.506  13.643  28.690  1.00  0.00           H  
ATOM      6  C4' DT5     1      31.386  13.775  29.001  1.00  0.00           C  
ATOM      7  H4' DT5     1      31.242  12.727  29.208  1.00  0.00           H  
ATOM      8  O4' DT5     1      30.443  14.513  29.766  1.00  0.00           O  
ATOM      9  C1' DT5     1      29.354  14.830  28.898  1.00  0.00           C  
ATOM     10  H1' DT5     1      28.695  13.969  28.761  1.00  0.00           H  
ATOM     11  N1  DT5     1      28.577  16.016  29.365  1.00  0.00           N  
ATOM     12  C6  DT5     1      29.209  17.192  29.729  1.00  0.00           C  
ATOM     13  H6  DT5     1      30.280  17.206  29.828  1.00  0.00           H  
ATOM     14  C5  DT5     1      28.509  18.333  29.955  1.00  0.00           C  
ATOM     15  C7  DT5     1      29.242  19.585  30.387  1.00  0.00           C  
ATOM     16  H71 DT5     1      28.718  20.043  31.232  1.00  0.00           H  
ATOM     17  H72 DT5     1      30.261  19.359  30.703  1.00  0.00           H  
ATOM     18  H73 DT5     1      29.266  20.311  29.567  1.00  0.00           H  
ATOM     19  C4  DT5     1      27.057  18.345  29.787  1.00  0.00           C  
ATOM     20  O4  DT5     1      26.325  19.330  29.848  1.00  0.00           O  
ATOM     21  N3  DT5     1      26.505  17.115  29.518  1.00  0.00           N  
ATOM     22  H3  DT5     1      25.499  17.059  29.545  1.00  0.00           H  
ATOM     23  C2  DT5     1      27.183  15.937  29.314  1.00  0.00           C  
ATOM     24  O2  DT5     1      26.565  14.880  29.146  1.00  0.00           O  
ATOM     25  C3' DT5     1      31.060  13.998  27.509  1.00  0.00           C  
ATOM     26  H3' DT5     1      31.952  14.320  26.956  1.00  0.00           H  
ATOM     27  C2' DT5     1      30.024  15.109  27.556  1.00  0.00           C  
ATOM     28  H2' DT5     1      30.526  16.078  27.557  1.00  0.00           H  
ATOM     29 H2'' DT5     1      29.329  15.076  26.729  1.00  0.00           H  
ATOM     30  O3' DT5     1      30.477  12.815  26.937  1.00  0.00           O  
ATOM     31  P    DG     2      30.279  12.637  25.336  1.00  0.00           P  
ATOM     32  OP1  DG     2      30.318  11.178  25.047  1.00  0.00           O  
ATOM     33  OP2  DG     2      31.198  13.561  24.630  1.00  0.00           O  
ATOM     34  O5'  DG     2      28.823  13.199  25.021  1.00  0.00           O  
ATOM     35  C5'  DG     2      27.656  12.497  25.403  1.00  0.00           C  
ATOM     36  H5'  DG     2      27.789  12.168  26.429  1.00  0.00           H  
ATOM     37 H5''  DG     2      27.505  11.610  24.784  1.00  0.00           H  
ATOM     38  C4'  DG     2      26.418  13.394  25.326  1.00  0.00           C  
ATOM     39  H4'  DG     2      25.569  12.847  25.744  1.00  0.00           H  
ATOM     40  O4'  DG     2      26.644  14.579  26.097  1.00  0.00           O  
ATOM     41  C1'  DG     2      25.981  15.640  25.446  1.00  0.00           C  
ATOM     42  H1'  DG     2      24.910  15.596  25.640  1.00  0.00           H  
ATOM     43  N9   DG     2      26.489  16.959  25.871  1.00  0.00           N  
ATOM     44  C8   DG     2      27.760  17.477  25.805  1.00  0.00           C  
ATOM     45  H8   DG     2      28.609  16.904  25.424  1.00  0.00           H  
ATOM     46  N7   DG     2      27.842  18.731  26.187  1.00  0.00           N  
ATOM     47  C5   DG     2      26.510  19.071  26.494  1.00  0.00           C  
ATOM     48  C6   DG     2      25.915  20.303  26.941  1.00  0.00           C  
ATOM     49  O6   DG     2      26.442  21.410  27.120  1.00  0.00           O  
ATOM     50  N1   DG     2      24.545  20.197  27.180  1.00  0.00           N  
ATOM     51  H1   DG     2      24.074  21.021  27.533  1.00  0.00           H  
ATOM     52  C2   DG     2      23.838  19.059  26.937  1.00  0.00           C  
ATOM     53  N2   DG     2      22.546  19.081  27.054  1.00  0.00           N  
ATOM     54  H21  DG     2      22.078  19.899  27.412  1.00  0.00           H  
ATOM     55  H22  DG     2      22.062  18.271  26.714  1.00  0.00           H  
ATOM     56  N3   DG     2      24.345  17.919  26.505  1.00  0.00           N  
ATOM     57  C4   DG     2      25.698  17.985  26.317  1.00  0.00           C  
ATOM     58  C3'  DG     2      26.048  13.825  23.900  1.00  0.00           C  
ATOM     59  H3'  DG     2      26.743  13.422  23.182  1.00  0.00           H  
ATOM     60  C2'  DG     2      26.239  15.342  23.975  1.00  0.00           C  
ATOM     61  H2'  DG     2      27.258  15.608  23.668  1.00  0.00           H  
ATOM     62 H2''  DG     2      25.553  15.908  23.361  1.00  0.00           H  
ATOM     63  O3'  DG     2      24.722  13.372  23.634  1.00  0.00           O  
ATOM     64  P    DG     3      23.796  13.893  22.447  1.00  0.00           P  
ATOM     65  OP1  DG     3      22.833  12.793  22.174  1.00  0.00           O  
ATOM     66  OP2  DG     3      24.664  14.373  21.351  1.00  0.00           O  
ATOM     67  O5'  DG     3      23.044  15.132  23.134  1.00  0.00           O  
ATOM     68  C5'  DG     3      22.253  14.948  24.306  1.00  0.00           C  
ATOM     69  H5'  DG     3      22.872  15.179  25.171  1.00  0.00           H  
ATOM     70 H5''  DG     3      21.945  13.903  24.379  1.00  0.00           H  
ATOM     71  C4'  DG     3      20.961  15.793  24.358  1.00  0.00           C  
ATOM     72  H4'  DG     3      20.343  15.371  25.152  1.00  0.00           H  
ATOM     73  O4'  DG     3      21.215  17.146  24.719  1.00  0.00           O  
ATOM     74  C1'  DG     3      20.981  17.997  23.616  1.00  0.00           C  
ATOM     75  H1'  DG     3      20.078  18.557  23.821  1.00  0.00           H  
ATOM     76  N9   DG     3      22.117  18.949  23.509  1.00  0.00           N  
ATOM     77  C8   DG     3      23.396  18.724  23.039  1.00  0.00           C  
ATOM     78  H8   DG     3      23.703  17.752  22.671  1.00  0.00           H  
ATOM     79  N7   DG     3      24.212  19.729  23.188  1.00  0.00           N  
ATOM     80  C5   DG     3      23.433  20.679  23.840  1.00  0.00           C  
ATOM     81  C6   DG     3      23.770  21.986  24.338  1.00  0.00           C  
ATOM     82  O6   DG     3      24.848  22.576  24.353  1.00  0.00           O  
ATOM     83  N1   DG     3      22.686  22.661  24.874  1.00  0.00           N  
ATOM     84  H1   DG     3      22.854  23.600  25.215  1.00  0.00           H  
ATOM     85  C2   DG     3      21.446  22.133  24.969  1.00  0.00           C  
ATOM     86  N2   DG     3      20.535  22.851  25.571  1.00  0.00           N  
ATOM     87  H21  DG     3      20.718  23.789  25.920  1.00  0.00           H  
ATOM     88  H22  DG     3      19.616  22.447  25.627  1.00  0.00           H  
ATOM     89  N3   DG     3      21.103  20.915  24.568  1.00  0.00           N  
ATOM     90  C4   DG     3      22.149  20.228  24.010  1.00  0.00           C  
ATOM     91  C3'  DG     3      20.179  15.838  23.028  1.00  0.00           C  
ATOM     92  H3'  DG     3      20.439  14.985  22.413  1.00  0.00           H  
ATOM     93  C2'  DG     3      20.739  17.110  22.392  1.00  0.00           C  
ATOM     94  H2'  DG     3      21.676  16.911  21.857  1.00  0.00           H  
ATOM     95 H2''  DG     3      20.011  17.564  21.728  1.00  0.00           H  
ATOM     96  O3'  DG     3      18.761  15.925  23.197  1.00  0.00           O  
ATOM     97  P    DT     4      17.862  14.696  23.694  1.00  0.00           P  
ATOM     98  OP1  DT     4      18.427  13.411  23.211  1.00  0.00           O  
ATOM     99  OP2  DT     4      16.469  15.041  23.356  1.00  0.00           O  
ATOM    100  O5'  DT     4      18.049  14.739  25.293  1.00  0.00           O  
ATOM    101  C5'  DT     4      16.970  14.492  26.191  1.00  0.00           C  
ATOM    102  H5'  DT     4      17.067  13.490  26.594  1.00  0.00           H  
ATOM    103 H5''  DT     4      16.009  14.523  25.677  1.00  0.00           H  
ATOM    104  C4'  DT     4      16.899  15.524  27.329  1.00  0.00           C  
ATOM    105  H4'  DT     4      15.989  15.290  27.894  1.00  0.00           H  
ATOM    106  O4'  DT     4      18.061  15.431  28.161  1.00  0.00           O  
ATOM    107  C1'  DT     4      18.533  16.734  28.443  1.00  0.00           C  
ATOM    108  H1'  DT     4      17.944  17.170  29.253  1.00  0.00           H  
ATOM    109  N1   DT     4      19.974  16.735  28.803  1.00  0.00           N  
ATOM    110  C6   DT     4      20.863  15.838  28.246  1.00  0.00           C  
ATOM    111  H6   DT     4      20.479  15.118  27.534  1.00  0.00           H  
ATOM    112  C5   DT     4      22.163  15.778  28.648  1.00  0.00           C  
ATOM    113  C7   DT     4      23.073  14.691  28.079  1.00  0.00           C  
ATOM    114  H71  DT     4      23.959  15.178  27.687  1.00  0.00           H  
ATOM    115  H72  DT     4      23.368  14.015  28.883  1.00  0.00           H  
ATOM    116  H73  DT     4      22.569  14.142  27.288  1.00  0.00           H  
ATOM    117  C4   DT     4      22.660  16.724  29.635  1.00  0.00           C  
ATOM    118  O4   DT     4      23.791  16.739  30.120  1.00  0.00           O  
ATOM    119  N3   DT     4      21.726  17.629  30.095  1.00  0.00           N  
ATOM    120  H3   DT     4      22.050  18.265  30.807  1.00  0.00           H  
ATOM    121  C2   DT     4      20.398  17.652  29.766  1.00  0.00           C  
ATOM    122  O2   DT     4      19.631  18.433  30.318  1.00  0.00           O  
ATOM    123  C3'  DT     4      16.826  16.980  26.838  1.00  0.00           C  
ATOM    124  H3'  DT     4      16.636  17.008  25.771  1.00  0.00           H  
ATOM    125  C2'  DT     4      18.230  17.492  27.159  1.00  0.00           C  
ATOM    126  H2'  DT     4      18.932  17.254  26.349  1.00  0.00           H  
ATOM    127 H2''  DT     4      18.224  18.556  27.343  1.00  0.00           H  
ATOM    128  O3'  DT     4      15.815  17.661  27.562  1.00  0.00           O  
ATOM    129  P    DG     5      15.297  19.109  27.162  1.00  0.00           P  
ATOM    130  OP1  DG     5      13.843  19.134  27.428  1.00  0.00           O  
ATOM    131  OP2  DG     5      15.733  19.448  25.792  1.00  0.00           O  
ATOM    132  O5'  DG     5      16.020  20.086  28.201  1.00  0.00           O  
ATOM    133  C5'  DG     5      15.581  20.210  29.546  1.00  0.00           C  
ATOM    134  H5'  DG     5      15.953  19.348  30.102  1.00  0.00           H  
ATOM    135 H5''  DG     5      14.485  20.205  29.584  1.00  0.00           H  
ATOM    136  C4'  DG     5      16.082  21.503  30.213  1.00  0.00           C  
ATOM    137  H4'  DG     5      15.518  21.601  31.134  1.00  0.00           H  
ATOM    138  O4'  DG     5      17.467  21.454  30.536  1.00  0.00           O  
ATOM    139  C1'  DG     5      18.105  22.540  29.895  1.00  0.00           C  
ATOM    140  H1'  DG     5      18.136  23.371  30.609  1.00  0.00           H  
ATOM    141  N9   DG     5      19.480  22.229  29.456  1.00  0.00           N  
ATOM    142  C8   DG     5      19.914  21.143  28.747  1.00  0.00           C  
ATOM    143  H8   DG     5      19.248  20.324  28.517  1.00  0.00           H  
ATOM    144  N7   DG     5      21.167  21.218  28.387  1.00  0.00           N  
ATOM    145  C5   DG     5      21.598  22.437  28.937  1.00  0.00           C  
ATOM    146  C6   DG     5      22.872  23.113  28.887  1.00  0.00           C  
ATOM    147  O6   DG     5      23.914  22.729  28.357  1.00  0.00           O  
ATOM    148  N1   DG     5      22.889  24.335  29.533  1.00  0.00           N  
ATOM    149  H1   DG     5      23.751  24.866  29.479  1.00  0.00           H  
ATOM    150  C2   DG     5      21.791  24.864  30.126  1.00  0.00           C  
ATOM    151  N2   DG     5      21.870  26.073  30.596  1.00  0.00           N  
ATOM    152  H21  DG     5      22.741  26.595  30.517  1.00  0.00           H  
ATOM    153  H22  DG     5      21.000  26.517  30.876  1.00  0.00           H  
ATOM    154  N3   DG     5      20.597  24.293  30.195  1.00  0.00           N  
ATOM    155  C4   DG     5      20.565  23.072  29.575  1.00  0.00           C  
ATOM    156  C3'  DG     5      15.850  22.760  29.351  1.00  0.00           C  
ATOM    157  H3'  DG     5      15.102  22.587  28.573  1.00  0.00           H  
ATOM    158  C2'  DG     5      17.231  22.937  28.720  1.00  0.00           C  
ATOM    159  H2'  DG     5      17.369  22.227  27.911  1.00  0.00           H  
ATOM    160 H2''  DG     5      17.436  23.954  28.391  1.00  0.00           H  
ATOM    161  O3'  DG     5      15.409  23.848  30.172  1.00  0.00           O  
ATOM    162  P    DG     6      15.249  25.339  29.633  1.00  0.00           P  
ATOM    163  OP1  DG     6      14.438  26.006  30.662  1.00  0.00           O  
ATOM    164  OP2  DG     6      14.717  25.264  28.251  1.00  0.00           O  
ATOM    165  O5'  DG     6      16.725  25.996  29.647  1.00  0.00           O  
ATOM    166  C5'  DG     6      17.462  26.165  30.860  1.00  0.00           C  
ATOM    167  H5'  DG     6      18.277  25.432  30.899  1.00  0.00           H  
ATOM    168 H5''  DG     6      16.787  26.006  31.706  1.00  0.00           H  
ATOM    169  C4'  DG     6      18.086  27.568  30.974  1.00  0.00           C  
ATOM    170  H4'  DG     6      18.123  27.816  32.029  1.00  0.00           H  
ATOM    171  O4'  DG     6      19.405  27.565  30.428  1.00  0.00           O  
ATOM    172  C1'  DG     6      19.426  28.248  29.172  1.00  0.00           C  
ATOM    173  H1'  DG     6      20.042  29.164  29.252  1.00  0.00           H  
ATOM    174  N9   DG     6      20.060  27.351  28.179  1.00  0.00           N  
ATOM    175  C8   DG     6      19.583  26.180  27.624  1.00  0.00           C  
ATOM    176  H8   DG     6      18.581  25.810  27.805  1.00  0.00           H  
ATOM    177  N7   DG     6      20.465  25.557  26.876  1.00  0.00           N  
ATOM    178  C5   DG     6      21.603  26.374  26.950  1.00  0.00           C  
ATOM    179  C6   DG     6      22.943  26.220  26.417  1.00  0.00           C  
ATOM    180  O6   DG     6      23.411  25.245  25.837  1.00  0.00           O  
ATOM    181  N1   DG     6      23.770  27.291  26.661  1.00  0.00           N  
ATOM    182  H1   DG     6      24.723  27.227  26.313  1.00  0.00           H  
ATOM    183  C2   DG     6      23.383  28.375  27.373  1.00  0.00           C  
ATOM    184  N2   DG     6      24.244  29.338  27.551  1.00  0.00           N  
ATOM    185  H21  DG     6      25.207  29.224  27.276  1.00  0.00           H  
ATOM    186  H22  DG     6      23.956  30.135  28.103  1.00  0.00           H  
ATOM    187  N3   DG     6      22.188  28.557  27.937  1.00  0.00           N  
ATOM    188  C4   DG     6      21.341  27.503  27.688  1.00  0.00           C  
ATOM    189  C3'  DG     6      17.321  28.677  30.241  1.00  0.00           C  
ATOM    190  H3'  DG     6      16.268  28.417  30.138  1.00  0.00           H  
ATOM    191  C2'  DG     6      17.988  28.667  28.861  1.00  0.00           C  
ATOM    192  H2'  DG     6      17.492  27.982  28.180  1.00  0.00           H  
ATOM    193 H2''  DG     6      17.972  29.628  28.364  1.00  0.00           H  
ATOM    194  O3'  DG     6      17.458  29.960  30.841  1.00  0.00           O  
ATOM    195  P    DT     7      16.525  30.425  32.041  1.00  0.00           P  
ATOM    196  OP1  DT     7      15.225  29.739  31.873  1.00  0.00           O  
ATOM    197  OP2  DT     7      16.547  31.905  31.984  1.00  0.00           O  
ATOM    198  O5'  DT     7      17.225  29.896  33.381  1.00  0.00           O  
ATOM    199  C5'  DT     7      17.705  30.746  34.423  1.00  0.00           C  
ATOM    200  H5'  DT     7      17.289  30.384  35.368  1.00  0.00           H  
ATOM    201 H5''  DT     7      17.390  31.780  34.268  1.00  0.00           H  
ATOM    202  C4'  DT     7      19.237  30.714  34.560  1.00  0.00           C  
ATOM    203  H4'  DT     7      19.510  31.403  35.364  1.00  0.00           H  
ATOM    204  O4'  DT     7      19.668  29.401  34.925  1.00  0.00           O  
ATOM    205  C1'  DT     7      20.909  29.171  34.282  1.00  0.00           C  
ATOM    206  H1'  DT     7      21.676  29.697  34.849  1.00  0.00           H  
ATOM    207  N1   DT     7      21.260  27.733  34.154  1.00  0.00           N  
ATOM    208  C6   DT     7      20.287  26.760  34.069  1.00  0.00           C  
ATOM    209  H6   DT     7      19.257  27.032  34.213  1.00  0.00           H  
ATOM    210  C5   DT     7      20.612  25.466  33.813  1.00  0.00           C  
ATOM    211  C7   DT     7      19.511  24.426  33.743  1.00  0.00           C  
ATOM    212  H71  DT     7      18.559  24.836  34.087  1.00  0.00           H  
ATOM    213  H72  DT     7      19.406  24.067  32.711  1.00  0.00           H  
ATOM    214  H73  DT     7      19.772  23.571  34.372  1.00  0.00           H  
ATOM    215  C4   DT     7      22.008  25.063  33.623  1.00  0.00           C  
ATOM    216  O4   DT     7      22.422  23.922  33.380  1.00  0.00           O  
ATOM    217  N3   DT     7      22.922  26.088  33.735  1.00  0.00           N  
ATOM    218  H3   DT     7      23.897  25.878  33.560  1.00  0.00           H  
ATOM    219  C2   DT     7      22.618  27.395  34.032  1.00  0.00           C  
ATOM    220  O2   DT     7      23.517  28.229  34.153  1.00  0.00           O  
ATOM    221  C3'  DT     7      19.974  31.119  33.260  1.00  0.00           C  
ATOM    222  H3'  DT     7      19.247  31.322  32.472  1.00  0.00           H  
ATOM    223  C2'  DT     7      20.742  29.844  32.917  1.00  0.00           C  
ATOM    224  H2'  DT     7      20.107  29.225  32.274  1.00  0.00           H  
ATOM    225 H2''  DT     7      21.706  30.046  32.461  1.00  0.00           H  
ATOM    226  O3'  DT     7      20.806  32.260  33.452  1.00  0.00           O  
ATOM    227  P    DG     8      21.680  32.876  32.271  1.00  0.00           P  
ATOM    228  OP1  DG     8      21.813  34.324  32.545  1.00  0.00           O  
ATOM    229  OP2  DG     8      21.065  32.453  30.988  1.00  0.00           O  
ATOM    230  O5'  DG     8      23.140  32.241  32.442  1.00  0.00           O  
ATOM    231  C5'  DG     8      23.903  32.457  33.630  1.00  0.00           C  
ATOM    232  H5'  DG     8      23.498  31.847  34.454  1.00  0.00           H  
ATOM    233 H5''  DG     8      23.847  33.529  33.849  1.00  0.00           H  
ATOM    234  C4'  DG     8      25.387  32.099  33.436  1.00  0.00           C  
ATOM    235  H4'  DG     8      25.946  32.451  34.294  1.00  0.00           H  
ATOM    236  O4'  DG     8      25.539  30.687  33.298  1.00  0.00           O  
ATOM    237  C1'  DG     8      26.225  30.428  32.070  1.00  0.00           C  
ATOM    238  H1'  DG     8      27.323  30.364  32.183  1.00  0.00           H  
ATOM    239  N9   DG     8      25.707  29.199  31.460  1.00  0.00           N  
ATOM    240  C8   DG     8      24.395  28.854  31.250  1.00  0.00           C  
ATOM    241  H8   DG     8      23.579  29.432  31.670  1.00  0.00           H  
ATOM    242  N7   DG     8      24.237  27.773  30.532  1.00  0.00           N  
ATOM    243  C5   DG     8      25.546  27.394  30.221  1.00  0.00           C  
ATOM    244  C6   DG     8      26.053  26.299  29.419  1.00  0.00           C  
ATOM    245  O6   DG     8      25.422  25.448  28.807  1.00  0.00           O  
ATOM    246  N1   DG     8      27.425  26.278  29.321  1.00  0.00           N  
ATOM    247  H1   DG     8      27.846  25.508  28.802  1.00  0.00           H  
ATOM    248  C2   DG     8      28.242  27.152  29.954  1.00  0.00           C  
ATOM    249  N2   DG     8      29.520  26.995  29.805  1.00  0.00           N  
ATOM    250  H21  DG     8      29.867  26.198  29.298  1.00  0.00           H  
ATOM    251  H22  DG     8      30.184  27.528  30.380  1.00  0.00           H  
ATOM    252  N3   DG     8      27.826  28.162  30.738  1.00  0.00           N  
ATOM    253  C4   DG     8      26.468  28.236  30.821  1.00  0.00           C  
ATOM    254  C3'  DG     8      26.030  32.754  32.195  1.00  0.00           C  
ATOM    255  H3'  DG     8      25.492  33.658  31.869  1.00  0.00           H  
ATOM    256  C2'  DG     8      25.900  31.625  31.183  1.00  0.00           C  
ATOM    257  H2'  DG     8      24.897  31.596  30.789  1.00  0.00           H  
ATOM    258 H2''  DG     8      26.534  31.712  30.317  1.00  0.00           H  
ATOM    259  O3'  DG     8      27.396  33.028  32.499  1.00  0.00           O  
ATOM    260  P    DG     9      28.463  33.568  31.435  1.00  0.00           P  
ATOM    261  OP1  DG     9      29.639  34.082  32.177  1.00  0.00           O  
ATOM    262  OP2  DG     9      27.796  34.495  30.496  1.00  0.00           O  
ATOM    263  O5'  DG     9      28.902  32.273  30.609  1.00  0.00           O  
ATOM    264  C5'  DG     9      30.012  31.458  30.957  1.00  0.00           C  
ATOM    265  H5'  DG     9      29.699  30.407  30.926  1.00  0.00           H  
ATOM    266 H5''  DG     9      30.345  31.677  31.972  1.00  0.00           H  
ATOM    267  C4'  DG     9      31.196  31.602  29.979  1.00  0.00           C  
ATOM    268  H4'  DG     9      32.111  31.510  30.549  1.00  0.00           H  
ATOM    269  O4'  DG     9      31.164  30.546  29.030  1.00  0.00           O  
ATOM    270  C1'  DG     9      30.529  31.008  27.842  1.00  0.00           C  
ATOM    271  H1'  DG     9      31.198  30.828  26.998  1.00  0.00           H  
ATOM    272  N9   DG     9      29.308  30.214  27.573  1.00  0.00           N  
ATOM    273  C8   DG     9      27.999  30.489  27.854  1.00  0.00           C  
ATOM    274  H8   DG     9      27.686  31.382  28.399  1.00  0.00           H  
ATOM    275  N7   DG     9      27.151  29.578  27.434  1.00  0.00           N  
ATOM    276  C5   DG     9      27.977  28.610  26.861  1.00  0.00           C  
ATOM    277  C6   DG     9      27.674  27.349  26.232  1.00  0.00           C  
ATOM    278  O6   DG     9      26.581  26.809  26.088  1.00  0.00           O  
ATOM    279  N1   DG     9      28.782  26.684  25.743  1.00  0.00           N  
ATOM    280  H1   DG     9      28.622  25.786  25.301  1.00  0.00           H  
ATOM    281  C2   DG     9      30.055  27.151  25.844  1.00  0.00           C  
ATOM    282  N2   DG     9      31.022  26.434  25.342  1.00  0.00           N  
ATOM    283  H21  DG     9      30.848  25.535  24.918  1.00  0.00           H  
ATOM    284  H22  DG     9      31.966  26.771  25.481  1.00  0.00           H  
ATOM    285  N3   DG     9      30.381  28.298  26.469  1.00  0.00           N  
ATOM    286  C4   DG     9      29.297  28.987  26.936  1.00  0.00           C  
ATOM    287  C3'  DG     9      31.233  32.916  29.173  1.00  0.00           C  
ATOM    288  H3'  DG     9      30.790  33.748  29.732  1.00  0.00           H  
ATOM    289  C2'  DG     9      30.365  32.539  27.967  1.00  0.00           C  
ATOM    290  H2'  DG     9      29.342  32.823  28.140  1.00  0.00           H  
ATOM    291 H2''  DG     9      30.690  33.061  27.070  1.00  0.00           H  
ATOM    292  O3'  DG     9      32.522  33.305  28.697  1.00  0.00           O  
ATOM    293  P    DT    10      33.592  34.083  29.589  1.00  0.00           P  
ATOM    294  OP1  DT    10      32.891  35.023  30.479  1.00  0.00           O  
ATOM    295  OP2  DT    10      34.642  34.624  28.696  1.00  0.00           O  
ATOM    296  O5'  DT    10      34.251  33.032  30.555  1.00  0.00           O  
ATOM    297  C5'  DT    10      34.978  31.920  30.045  1.00  0.00           C  
ATOM    298  H5'  DT    10      35.831  32.244  29.450  1.00  0.00           H  
ATOM    299 H5''  DT    10      34.379  31.359  29.321  1.00  0.00           H  
ATOM    300  C4'  DT    10      35.453  30.992  31.164  1.00  0.00           C  
ATOM    301  H4'  DT    10      35.957  30.114  30.741  1.00  0.00           H  
ATOM    302  O4'  DT    10      36.304  31.705  32.062  1.00  0.00           O  
ATOM    303  C1'  DT    10      36.264  31.031  33.315  1.00  0.00           C  
ATOM    304  H1'  DT    10      37.132  30.363  33.402  1.00  0.00           H  
ATOM    305  N1   DT    10      36.269  32.046  34.400  1.00  0.00           N  
ATOM    306  C6   DT    10      35.125  32.734  34.736  1.00  0.00           C  
ATOM    307  H6   DT    10      34.183  32.469  34.306  1.00  0.00           H  
ATOM    308  C5   DT    10      35.180  33.779  35.595  1.00  0.00           C  
ATOM    309  C7   DT    10      33.900  34.506  35.968  1.00  0.00           C  
ATOM    310  H71  DT    10      33.733  34.451  37.056  1.00  0.00           H  
ATOM    311  H72  DT    10      34.005  35.557  35.689  1.00  0.00           H  
ATOM    312  H73  DT    10      33.038  34.089  35.435  1.00  0.00           H  
ATOM    313  C4   DT    10      36.456  34.217  36.174  1.00  0.00           C  
ATOM    314  O4   DT    10      36.646  35.192  36.894  1.00  0.00           O  
ATOM    315  N3   DT    10      37.531  33.411  35.852  1.00  0.00           N  
ATOM    316  H3   DT    10      38.398  33.612  36.317  1.00  0.00           H  
ATOM    317  C2   DT    10      37.513  32.364  34.950  1.00  0.00           C  
ATOM    318  O2   DT    10      38.571  31.814  34.638  1.00  0.00           O  
ATOM    319  C3'  DT    10      34.279  30.484  31.987  1.00  0.00           C  
ATOM    320  H3'  DT    10      33.590  31.281  32.223  1.00  0.00           H  
ATOM    321  C2'  DT    10      35.023  30.139  33.258  1.00  0.00           C  
ATOM    322  H2'  DT    10      34.394  30.178  34.136  1.00  0.00           H  
ATOM    323 H2''  DT    10      35.330  29.120  33.178  1.00  0.00           H  
ATOM    324  O3'  DT    10      33.615  29.385  31.371  1.00  0.00           O  
ATOM    325  P    DT    11      32.556  28.494  32.133  1.00  0.00           P  
ATOM    326  OP1  DT    11      31.871  27.697  31.107  1.00  0.00           O  
ATOM    327  OP2  DT    11      31.733  29.376  32.978  1.00  0.00           O  
ATOM    328  O5'  DT    11      33.392  27.524  33.103  1.00  0.00           O  
ATOM    329  C5'  DT    11      34.246  26.521  32.568  1.00  0.00           C  
ATOM    330  H5'  DT    11      34.769  26.943  31.705  1.00  0.00           H  
ATOM    331 H5''  DT    11      33.635  25.711  32.171  1.00  0.00           H  
ATOM    332  C4'  DT    11      35.343  26.004  33.515  1.00  0.00           C  
ATOM    333  H4'  DT    11      35.941  25.237  32.995  1.00  0.00           H  
ATOM    334  O4'  DT    11      36.177  27.093  33.917  1.00  0.00           O  
ATOM    335  C1'  DT    11      36.670  26.887  35.240  1.00  0.00           C  
ATOM    336  H1'  DT    11      37.709  26.576  35.189  1.00  0.00           H  
ATOM    337  N1   DT    11      36.549  28.150  36.036  1.00  0.00           N  
ATOM    338  C6   DT    11      35.307  28.649  36.390  1.00  0.00           C  
ATOM    339  H6   DT    11      34.412  28.180  35.989  1.00  0.00           H  
ATOM    340  C5   DT    11      35.199  29.711  37.235  1.00  0.00           C  
ATOM    341  C7   DT    11      33.816  30.241  37.581  1.00  0.00           C  
ATOM    342  H71  DT    11      33.040  29.583  37.188  1.00  0.00           H  
ATOM    343  H72  DT    11      33.715  30.305  38.664  1.00  0.00           H  
ATOM    344  H73  DT    11      33.682  31.237  37.156  1.00  0.00           H  
ATOM    345  C4   DT    11      36.396  30.331  37.818  1.00  0.00           C  
ATOM    346  O4   DT    11      36.417  31.218  38.673  1.00  0.00           O  
ATOM    347  N3   DT    11      37.593  29.838  37.341  1.00  0.00           N  
ATOM    348  H3   DT    11      38.446  30.277  37.667  1.00  0.00           H  
ATOM    349  C2   DT    11      37.727  28.790  36.459  1.00  0.00           C  
ATOM    350  O2   DT    11      38.849  28.458  36.080  1.00  0.00           O  
ATOM    351  C3'  DT    11      34.802  25.386  34.802  1.00  0.00           C  
ATOM    352  H3'  DT    11      33.845  25.843  35.096  1.00  0.00           H  
ATOM    353  C2'  DT    11      35.897  25.707  35.820  1.00  0.00           C  
ATOM    354  H2'  DT    11      35.461  25.919  36.793  1.00  0.00           H  
ATOM    355 H2''  DT    11      36.583  24.867  35.913  1.00  0.00           H  
ATOM    356  O3'  DT    11      34.691  23.958  34.773  1.00  0.00           O  
ATOM    357  P    DG    12      33.564  23.215  33.915  1.00  0.00           P  
ATOM    358  OP1  DG    12      32.301  23.980  33.983  1.00  0.00           O  
ATOM    359  OP2  DG    12      33.506  21.798  34.310  1.00  0.00           O  
ATOM    360  O5'  DG    12      34.097  23.250  32.413  1.00  0.00           O  
ATOM    361  C5'  DG    12      35.244  22.498  31.994  1.00  0.00           C  
ATOM    362  H5'  DG    12      35.113  21.432  32.221  1.00  0.00           H  
ATOM    363 H5''  DG    12      36.127  22.881  32.515  1.00  0.00           H  
ATOM    364  C4'  DG    12      35.522  22.613  30.493  1.00  0.00           C  
ATOM    365  H4'  DG    12      36.273  21.866  30.236  1.00  0.00           H  
ATOM    366  O4'  DG    12      34.355  22.304  29.761  1.00  0.00           O  
ATOM    367  C1'  DG    12      34.350  22.987  28.520  1.00  0.00           C  
ATOM    368  H1'  DG    12      34.499  22.269  27.719  1.00  0.00           H  
ATOM    369  N9   DG    12      33.019  23.641  28.360  1.00  0.00           N  
ATOM    370  C8   DG    12      32.621  24.922  28.660  1.00  0.00           C  
ATOM    371  H8   DG    12      33.325  25.649  29.052  1.00  0.00           H  
ATOM    372  N7   DG    12      31.350  25.186  28.464  1.00  0.00           N  
ATOM    373  C5   DG    12      30.852  23.935  28.027  1.00  0.00           C  
ATOM    374  C6   DG    12      29.523  23.521  27.692  1.00  0.00           C  
ATOM    375  O6   DG    12      28.477  24.167  27.730  1.00  0.00           O  
ATOM    376  N1   DG    12      29.418  22.198  27.288  1.00  0.00           N  
ATOM    377  H1   DG    12      28.495  21.844  27.129  1.00  0.00           H  
ATOM    378  C2   DG    12      30.488  21.376  27.188  1.00  0.00           C  
ATOM    379  N2   DG    12      30.297  20.186  26.673  1.00  0.00           N  
ATOM    380  H21  DG    12      29.363  19.858  26.457  1.00  0.00           H  
ATOM    381  H22  DG    12      31.087  19.562  26.532  1.00  0.00           H  
ATOM    382  N3   DG    12      31.745  21.718  27.471  1.00  0.00           N  
ATOM    383  C4   DG    12      31.871  23.023  27.909  1.00  0.00           C  
ATOM    384  C3'  DG    12      35.977  23.994  30.014  1.00  0.00           C  
ATOM    385  H3'  DG    12      35.430  24.768  30.558  1.00  0.00           H  
ATOM    386  C2'  DG    12      35.547  23.939  28.544  1.00  0.00           C  
ATOM    387  H2'  DG    12      35.291  24.939  28.184  1.00  0.00           H  
ATOM    388 H2''  DG    12      36.345  23.487  27.941  1.00  0.00           H  
ATOM    389  O3'  DG    12      37.395  24.141  30.125  1.00  0.00           O  
ATOM    390  P    DT    13      38.086  25.549  30.459  1.00  0.00           P  
ATOM    391  OP1  DT    13      39.060  25.331  31.552  1.00  0.00           O  
ATOM    392  OP2  DT    13      37.063  26.604  30.602  1.00  0.00           O  
ATOM    393  O5'  DT    13      39.010  25.886  29.202  1.00  0.00           O  
ATOM    394  C5'  DT    13      38.562  25.901  27.850  1.00  0.00           C  
ATOM    395  H5'  DT    13      38.084  26.832  27.560  1.00  0.00           H  
ATOM    396 H5''  DT    13      37.801  25.137  27.752  1.00  0.00           H  
ATOM    397  C4'  DT    13      39.716  25.545  26.896  1.00  0.00           C  
ATOM    398  H4'  DT    13      39.279  25.240  25.950  1.00  0.00           H  
ATOM    399  O4'  DT    13      40.547  26.671  26.715  1.00  0.00           O  
ATOM    400  C1'  DT    13      41.840  26.386  27.212  1.00  0.00           C  
ATOM    401  H1'  DT    13      42.422  26.091  26.337  1.00  0.00           H  
ATOM    402  N1   DT    13      42.442  27.599  27.846  1.00  0.00           N  
ATOM    403  C6   DT    13      41.766  28.265  28.849  1.00  0.00           C  
ATOM    404  H6   DT    13      40.839  27.845  29.237  1.00  0.00           H  
ATOM    405  C5   DT    13      42.257  29.425  29.358  1.00  0.00           C  
ATOM    406  C7   DT    13      41.502  30.132  30.480  1.00  0.00           C  
ATOM    407  H71  DT    13      40.590  29.589  30.738  1.00  0.00           H  
ATOM    408  H72  DT    13      42.142  30.234  31.360  1.00  0.00           H  
ATOM    409  H73  DT    13      41.239  31.124  30.131  1.00  0.00           H  
ATOM    410  C4   DT    13      43.499  30.001  28.839  1.00  0.00           C  
ATOM    411  O4   DT    13      43.973  31.108  29.078  1.00  0.00           O  
ATOM    412  N3   DT    13      44.185  29.183  27.966  1.00  0.00           N  
ATOM    413  H3   DT    13      45.154  29.397  27.768  1.00  0.00           H  
ATOM    414  C2   DT    13      43.714  28.003  27.435  1.00  0.00           C  
ATOM    415  O2   DT    13      44.409  27.376  26.642  1.00  0.00           O  
ATOM    416  C3'  DT    13      40.601  24.424  27.474  1.00  0.00           C  
ATOM    417  H3'  DT    13      40.023  23.863  28.209  1.00  0.00           H  
ATOM    418  C2'  DT    13      41.739  25.193  28.151  1.00  0.00           C  
ATOM    419  H2'  DT    13      41.471  25.511  29.168  1.00  0.00           H  
ATOM    420 H2''  DT    13      42.661  24.611  28.118  1.00  0.00           H  
ATOM    421  O3'  DT    13      41.133  23.567  26.479  1.00  0.00           O  
ATOM    422  P    DT    14      41.022  22.000  26.578  1.00  0.00           P  
ATOM    423  OP1  DT    14      40.904  21.591  27.995  1.00  0.00           O  
ATOM    424  OP2  DT    14      42.135  21.475  25.773  1.00  0.00           O  
ATOM    425  O5'  DT    14      39.708  21.619  25.791  1.00  0.00           O  
ATOM    426  C5'  DT    14      38.437  21.635  26.401  1.00  0.00           C  
ATOM    427  H5'  DT    14      38.366  22.450  27.113  1.00  0.00           H  
ATOM    428 H5''  DT    14      38.324  20.727  26.970  1.00  0.00           H  
ATOM    429  C4'  DT    14      37.342  21.778  25.346  1.00  0.00           C  
ATOM    430  H4'  DT    14      36.378  21.588  25.816  1.00  0.00           H  
ATOM    431  O4'  DT    14      37.409  23.104  24.826  1.00  0.00           O  
ATOM    432  C1'  DT    14      37.320  23.083  23.410  1.00  0.00           C  
ATOM    433  H1'  DT    14      36.278  23.221  23.109  1.00  0.00           H  
ATOM    434  N1   DT    14      38.188  24.166  22.868  1.00  0.00           N  
ATOM    435  C6   DT    14      39.484  24.296  23.333  1.00  0.00           C  
ATOM    436  H6   DT    14      39.854  23.616  24.090  1.00  0.00           H  
ATOM    437  C5   DT    14      40.278  25.315  22.910  1.00  0.00           C  
ATOM    438  C7   DT    14      41.659  25.512  23.525  1.00  0.00           C  
ATOM    439  H71  DT    14      42.396  25.444  22.730  1.00  0.00           H  
ATOM    440  H72  DT    14      41.750  26.499  23.993  1.00  0.00           H  
ATOM    441  H73  DT    14      41.862  24.736  24.254  1.00  0.00           H  
ATOM    442  C4   DT    14      39.794  26.256  21.905  1.00  0.00           C  
ATOM    443  O4   DT    14      40.411  27.217  21.457  1.00  0.00           O  
ATOM    444  N3   DT    14      38.513  26.020  21.449  1.00  0.00           N  
ATOM    445  H3   DT    14      38.132  26.700  20.819  1.00  0.00           H  
ATOM    446  C2   DT    14      37.663  25.043  21.911  1.00  0.00           C  
ATOM    447  O2   DT    14      36.519  24.980  21.459  1.00  0.00           O  
ATOM    448  C3'  DT    14      37.549  20.785  24.190  1.00  0.00           C  
ATOM    449  H3'  DT    14      38.448  20.159  24.314  1.00  0.00           H  
ATOM    450  C2'  DT    14      37.742  21.681  22.975  1.00  0.00           C  
ATOM    451  H2'  DT    14      38.790  21.693  22.720  1.00  0.00           H  
ATOM    452 H2''  DT    14      37.157  21.332  22.130  1.00  0.00           H  
ATOM    453  O3'  DT    14      36.418  19.951  24.029  1.00  0.00           O  
ATOM    454  P    DG    15      36.398  18.467  24.635  1.00  0.00           P  
ATOM    455  OP1  DG    15      36.808  18.520  26.056  1.00  0.00           O  
ATOM    456  OP2  DG    15      37.167  17.619  23.698  1.00  0.00           O  
ATOM    457  O5'  DG    15      34.854  18.070  24.616  1.00  0.00           O  
ATOM    458  C5'  DG    15      34.210  17.551  23.455  1.00  0.00           C  
ATOM    459  H5'  DG    15      33.549  16.763  23.790  1.00  0.00           H  
ATOM    460 H5''  DG    15      34.910  17.011  22.827  1.00  0.00           H  
ATOM    461  C4'  DG    15      33.390  18.521  22.598  1.00  0.00           C  
ATOM    462  H4'  DG    15      32.782  17.929  21.903  1.00  0.00           H  
ATOM    463  O4'  DG    15      32.548  19.330  23.408  1.00  0.00           O  
ATOM    464  C1'  DG    15      32.286  20.492  22.653  1.00  0.00           C  
ATOM    465  H1'  DG    15      31.737  20.237  21.740  1.00  0.00           H  
ATOM    466  N9   DG    15      31.514  21.531  23.386  1.00  0.00           N  
ATOM    467  C8   DG    15      31.935  22.727  23.958  1.00  0.00           C  
ATOM    468  H8   DG    15      32.983  22.996  24.010  1.00  0.00           H  
ATOM    469  N7   DG    15      30.966  23.491  24.375  1.00  0.00           N  
ATOM    470  C5   DG    15      29.816  22.722  24.086  1.00  0.00           C  
ATOM    471  C6   DG    15      28.441  23.026  24.284  1.00  0.00           C  
ATOM    472  O6   DG    15      27.921  24.028  24.760  1.00  0.00           O  
ATOM    473  N1   DG    15      27.570  22.002  23.912  1.00  0.00           N  
ATOM    474  H1   DG    15      26.585  22.177  24.022  1.00  0.00           H  
ATOM    475  C2   DG    15      28.004  20.845  23.358  1.00  0.00           C  
ATOM    476  N2   DG    15      27.068  19.969  23.042  1.00  0.00           N  
ATOM    477  H21  DG    15      26.094  20.165  23.219  1.00  0.00           H  
ATOM    478  H22  DG    15      27.333  19.101  22.619  1.00  0.00           H  
ATOM    479  N3   DG    15      29.258  20.547  23.084  1.00  0.00           N  
ATOM    480  C4   DG    15      30.148  21.544  23.493  1.00  0.00           C  
ATOM    481  C3'  DG    15      34.236  19.503  21.767  1.00  0.00           C  
ATOM    482  H3'  DG    15      35.318  19.432  21.963  1.00  0.00           H  
ATOM    483  C2'  DG    15      33.709  20.844  22.265  1.00  0.00           C  
ATOM    484  H2'  DG    15      34.282  21.216  23.108  1.00  0.00           H  
ATOM    485 H2''  DG    15      33.751  21.608  21.518  1.00  0.00           H  
ATOM    486  O3'  DG    15      33.882  19.390  20.392  1.00  0.00           O  
ATOM    487  P    DT    16      34.857  18.777  19.284  1.00  0.00           P  
ATOM    488  OP1  DT    16      33.944  18.261  18.237  1.00  0.00           O  
ATOM    489  OP2  DT    16      35.847  17.885  19.941  1.00  0.00           O  
ATOM    490  O5'  DT    16      35.619  20.044  18.679  1.00  0.00           O  
ATOM    491  C5'  DT    16      36.779  20.573  19.297  1.00  0.00           C  
ATOM    492  H5'  DT    16      37.675  20.102  18.860  1.00  0.00           H  
ATOM    493 H5''  DT    16      36.729  20.410  20.386  1.00  0.00           H  
ATOM    494  C4'  DT    16      36.827  22.089  19.063  1.00  0.00           C  
ATOM    495  H4'  DT    16      35.920  22.548  19.431  1.00  0.00           H  
ATOM    496  O4'  DT    16      37.947  22.634  19.753  1.00  0.00           O  
ATOM    497  C1'  DT    16      38.671  23.492  18.866  1.00  0.00           C  
ATOM    498  H1'  DT    16      38.232  24.494  18.803  1.00  0.00           H  
ATOM    499  N1   DT    16      40.093  23.668  19.285  1.00  0.00           N  
ATOM    500  C6   DT    16      40.686  22.825  20.196  1.00  0.00           C  
ATOM    501  H6   DT    16      40.123  21.989  20.566  1.00  0.00           H  
ATOM    502  C5   DT    16      41.906  23.104  20.721  1.00  0.00           C  
ATOM    503  C7   DT    16      42.415  22.228  21.856  1.00  0.00           C  
ATOM    504  H71  DT    16      41.752  21.384  22.051  1.00  0.00           H  
ATOM    505  H72  DT    16      43.378  21.828  21.576  1.00  0.00           H  
ATOM    506  H73  DT    16      42.550  22.811  22.768  1.00  0.00           H  
ATOM    507  C4   DT    16      42.715  24.214  20.229  1.00  0.00           C  
ATOM    508  O4   DT    16      43.833  24.545  20.618  1.00  0.00           O  
ATOM    509  N3   DT    16      42.061  25.006  19.309  1.00  0.00           N  
ATOM    510  H3   DT    16      42.549  25.817  18.972  1.00  0.00           H  
ATOM    511  C2   DT    16      40.769  24.818  18.846  1.00  0.00           C  
ATOM    512  O2   DT    16      40.256  25.684  18.130  1.00  0.00           O  
ATOM    513  C3'  DT    16      37.014  22.475  17.599  1.00  0.00           C  
ATOM    514  H3'  DT    16      36.791  21.647  16.930  1.00  0.00           H  
ATOM    515  C2'  DT    16      38.495  22.815  17.510  1.00  0.00           C  
ATOM    516  H2'  DT    16      39.087  21.897  17.412  1.00  0.00           H  
ATOM    517 H2''  DT    16      38.702  23.471  16.669  1.00  0.00           H  
ATOM    518  O3'  DT    16      36.235  23.610  17.270  1.00  0.00           O  
ATOM    519  P    DG    17      34.829  23.453  16.505  1.00  0.00           P  
ATOM    520  OP1  DG    17      35.069  22.655  15.284  1.00  0.00           O  
ATOM    521  OP2  DG    17      34.250  24.803  16.377  1.00  0.00           O  
ATOM    522  O5'  DG    17      33.856  22.613  17.462  1.00  0.00           O  
ATOM    523  C5'  DG    17      33.248  23.219  18.596  1.00  0.00           C  
ATOM    524  H5'  DG    17      32.760  24.122  18.257  1.00  0.00           H  
ATOM    525 H5''  DG    17      33.984  23.437  19.390  1.00  0.00           H  
ATOM    526  C4'  DG    17      32.180  22.247  19.119  1.00  0.00           C  
ATOM    527  H4'  DG    17      32.655  21.271  19.374  1.00  0.00           H  
ATOM    528  O4'  DG    17      31.554  22.818  20.272  1.00  0.00           O  
ATOM    529  C1'  DG    17      30.154  22.690  20.163  1.00  0.00           C  
ATOM    530  H1'  DG    17      29.855  21.728  20.560  1.00  0.00           H  
ATOM    531  N9   DG    17      29.439  23.777  20.871  1.00  0.00           N  
ATOM    532  C8   DG    17      29.932  24.930  21.451  1.00  0.00           C  
ATOM    533  H8   DG    17      31.004  25.142  21.442  1.00  0.00           H  
ATOM    534  N7   DG    17      29.016  25.733  21.929  1.00  0.00           N  
ATOM    535  C5   DG    17      27.826  25.025  21.667  1.00  0.00           C  
ATOM    536  C6   DG    17      26.442  25.353  21.904  1.00  0.00           C  
ATOM    537  O6   DG    17      25.966  26.374  22.360  1.00  0.00           O  
ATOM    538  N1   DG    17      25.555  24.334  21.576  1.00  0.00           N  
ATOM    539  H1   DG    17      24.588  24.531  21.765  1.00  0.00           H  
ATOM    540  C2   DG    17      25.933  23.189  20.968  1.00  0.00           C  
ATOM    541  N2   DG    17      25.031  22.319  20.639  1.00  0.00           N  
ATOM    542  H21  DG    17      24.044  22.488  20.801  1.00  0.00           H  
ATOM    543  H22  DG    17      25.381  21.489  20.196  1.00  0.00           H  
ATOM    544  N3   DG    17      27.190  22.868  20.697  1.00  0.00           N  
ATOM    545  C4   DG    17      28.088  23.827  21.059  1.00  0.00           C  
ATOM    546  C3'  DG    17      31.095  21.987  18.059  1.00  0.00           C  
ATOM    547  H3'  DG    17      31.365  22.411  17.093  1.00  0.00           H  
ATOM    548  C2'  DG    17      29.892  22.705  18.657  1.00  0.00           C  
ATOM    549  H2'  DG    17      29.879  23.743  18.307  1.00  0.00           H  
ATOM    550 H2''  DG    17      28.949  22.202  18.414  1.00  0.00           H  
ATOM    551  O3'  DG    17      30.822  20.606  17.967  1.00  0.00           O  
ATOM    552  P    DG    18      30.607  19.881  16.587  1.00  0.00           P  
ATOM    553  OP1  DG    18      30.493  18.434  16.883  1.00  0.00           O  
ATOM    554  OP2  DG    18      31.637  20.330  15.624  1.00  0.00           O  
ATOM    555  O5'  DG    18      29.202  20.431  16.064  1.00  0.00           O  
ATOM    556  C5'  DG    18      28.141  19.541  15.731  1.00  0.00           C  
ATOM    557  H5'  DG    18      27.837  18.991  16.619  1.00  0.00           H  
ATOM    558 H5''  DG    18      28.467  18.826  14.973  1.00  0.00           H  
ATOM    559  C4'  DG    18      26.920  20.302  15.205  1.00  0.00           C  
ATOM    560  H4'  DG    18      26.152  19.589  15.007  1.00  0.00           H  
ATOM    561  O4'  DG    18      26.407  21.171  16.199  1.00  0.00           O  
ATOM    562  C1'  DG    18      26.055  22.384  15.562  1.00  0.00           C  
ATOM    563  H1'  DG    18      25.082  22.315  15.056  1.00  0.00           H  
ATOM    564  N9   DG    18      25.991  23.496  16.541  1.00  0.00           N  
ATOM    565  C8   DG    18      27.017  24.280  17.002  1.00  0.00           C  
ATOM    566  H8   DG    18      28.054  24.132  16.711  1.00  0.00           H  
ATOM    567  N7   DG    18      26.669  25.144  17.913  1.00  0.00           N  
ATOM    568  C5   DG    18      25.291  24.980  18.027  1.00  0.00           C  
ATOM    569  C6   DG    18      24.330  25.715  18.801  1.00  0.00           C  
ATOM    570  O6   DG    18      24.483  26.651  19.588  1.00  0.00           O  
ATOM    571  N1   DG    18      23.034  25.252  18.599  1.00  0.00           N  
ATOM    572  H1   DG    18      22.310  25.730  19.110  1.00  0.00           H  
ATOM    573  C2   DG    18      22.714  24.223  17.777  1.00  0.00           C  
ATOM    574  N2   DG    18      21.447  23.941  17.651  1.00  0.00           N  
ATOM    575  H21  DG    18      20.722  24.415  18.181  1.00  0.00           H  
ATOM    576  H22  DG    18      21.193  23.151  17.062  1.00  0.00           H  
ATOM    577  N3   DG    18      23.570  23.567  17.007  1.00  0.00           N  
ATOM    578  C4   DG    18      24.865  23.991  17.176  1.00  0.00           C  
ATOM    579  C3'  DG    18      27.200  21.143  13.926  1.00  0.00           C  
ATOM    580  H3'  DG    18      28.220  20.923  13.570  1.00  0.00           H  
ATOM    581  C2'  DG    18      27.092  22.568  14.459  1.00  0.00           C  
ATOM    582  H2'  DG    18      28.036  22.877  14.858  1.00  0.00           H  
ATOM    583 H2''  DG    18      26.813  23.281  13.684  1.00  0.00           H  
ATOM    584  O3'  DG    18      26.305  21.057  12.806  1.00  0.00           O  
ATOM    585  P    DT    19      25.512  19.732  12.397  1.00  0.00           P  
ATOM    586  OP1  DT    19      26.422  18.569  12.538  1.00  0.00           O  
ATOM    587  OP2  DT    19      24.789  19.968  11.129  1.00  0.00           O  
ATOM    588  O5'  DT    19      24.396  19.627  13.516  1.00  0.00           O  
ATOM    589  C5'  DT    19      23.417  18.591  13.513  1.00  0.00           C  
ATOM    590  H5'  DT    19      23.861  17.642  13.184  1.00  0.00           H  
ATOM    591 H5''  DT    19      22.590  18.880  12.853  1.00  0.00           H  
ATOM    592  C4'  DT    19      22.857  18.385  14.926  1.00  0.00           C  
ATOM    593  H4'  DT    19      22.102  17.623  14.903  1.00  0.00           H  
ATOM    594  O4'  DT    19      23.841  17.939  15.830  1.00  0.00           O  
ATOM    595  C1'  DT    19      23.357  18.327  17.105  1.00  0.00           C  
ATOM    596  H1'  DT    19      22.463  17.713  17.312  1.00  0.00           H  
ATOM    597  N1   DT    19      24.340  18.081  18.214  1.00  0.00           N  
ATOM    598  C6   DT    19      25.455  18.867  18.376  1.00  0.00           C  
ATOM    599  H6   DT    19      25.681  19.609  17.640  1.00  0.00           H  
ATOM    600  C5   DT    19      26.297  18.698  19.428  1.00  0.00           C  
ATOM    601  C7   DT    19      27.534  19.575  19.536  1.00  0.00           C  
ATOM    602  H71  DT    19      27.660  20.216  18.667  1.00  0.00           H  
ATOM    603  H72  DT    19      27.469  20.214  20.409  1.00  0.00           H  
ATOM    604  H73  DT    19      28.434  18.966  19.639  1.00  0.00           H  
ATOM    605  C4   DT    19      26.054  17.677  20.442  1.00  0.00           C  
ATOM    606  O4   DT    19      26.750  17.465  21.433  1.00  0.00           O  
ATOM    607  N3   DT    19      24.934  16.917  20.212  1.00  0.00           N  
ATOM    608  H3   DT    19      24.773  16.106  20.799  1.00  0.00           H  
ATOM    609  C2   DT    19      24.054  17.077  19.155  1.00  0.00           C  
ATOM    610  O2   DT    19      23.052  16.358  19.089  1.00  0.00           O  
ATOM    611  C3'  DT    19      22.240  19.660  15.541  1.00  0.00           C  
ATOM    612  H3'  DT    19      22.470  20.537  14.910  1.00  0.00           H  
ATOM    613  C2'  DT    19      22.961  19.787  16.897  1.00  0.00           C  
ATOM    614  H2'  DT    19      23.853  20.412  16.747  1.00  0.00           H  
ATOM    615 H2''  DT    19      22.311  20.114  17.704  1.00  0.00           H  
ATOM    616  O3'  DT    19      20.817  19.507  15.615  1.00  0.00           O  
ATOM    617  P    DG    20      19.868  20.644  16.220  1.00  0.00           P  
ATOM    618  OP1  DG    20      18.488  20.411  15.747  1.00  0.00           O  
ATOM    619  OP2  DG    20      20.473  21.954  15.920  1.00  0.00           O  
ATOM    620  O5'  DG    20      19.905  20.366  17.794  1.00  0.00           O  
ATOM    621  C5'  DG    20      19.384  19.160  18.360  1.00  0.00           C  
ATOM    622  H5'  DG    20      20.214  18.521  18.694  1.00  0.00           H  
ATOM    623 H5''  DG    20      18.862  18.611  17.580  1.00  0.00           H  
ATOM    624  C4'  DG    20      18.401  19.381  19.521  1.00  0.00           C  
ATOM    625  H4'  DG    20      17.856  18.461  19.707  1.00  0.00           H  
ATOM    626  O4'  DG    20      19.106  19.746  20.687  1.00  0.00           O  
ATOM    627  C1'  DG    20      18.824  21.081  21.073  1.00  0.00           C  
ATOM    628  H1'  DG    20      18.279  21.089  22.016  1.00  0.00           H  
ATOM    629  N9   DG    20      20.067  21.850  21.247  1.00  0.00           N  
ATOM    630  C8   DG    20      21.309  21.620  20.702  1.00  0.00           C  
ATOM    631  H8   DG    20      21.518  20.752  20.087  1.00  0.00           H  
ATOM    632  N7   DG    20      22.187  22.554  20.951  1.00  0.00           N  
ATOM    633  C5   DG    20      21.455  23.476  21.692  1.00  0.00           C  
ATOM    634  C6   DG    20      21.844  24.732  22.261  1.00  0.00           C  
ATOM    635  O6   DG    20      22.914  25.315  22.173  1.00  0.00           O  
ATOM    636  N1   DG    20      20.822  25.367  22.941  1.00  0.00           N  
ATOM    637  H1   DG    20      21.050  26.247  23.381  1.00  0.00           H  
ATOM    638  C2   DG    20      19.581  24.864  23.090  1.00  0.00           C  
ATOM    639  N2   DG    20      18.692  25.585  23.728  1.00  0.00           N  
ATOM    640  H21  DG    20      18.897  26.505  24.109  1.00  0.00           H  
ATOM    641  H22  DG    20      17.781  25.190  23.876  1.00  0.00           H  
ATOM    642  N3   DG    20      19.162  23.726  22.541  1.00  0.00           N  
ATOM    643  C4   DG    20      20.167  23.062  21.881  1.00  0.00           C  
ATOM    644  C3'  DG    20      17.425  20.511  19.203  1.00  0.00           C  
ATOM    645  H3'  DG    20      17.445  20.712  18.119  1.00  0.00           H  
ATOM    646  C2'  DG    20      17.994  21.712  19.964  1.00  0.00           C  
ATOM    647  H2'  DG    20      18.654  22.250  19.273  1.00  0.00           H  
ATOM    648 H2''  DG    20      17.212  22.349  20.393  1.00  0.00           H  
ATOM    649  O3'  DG    20      16.090  20.229  19.629  1.00  0.00           O  
ATOM    650  P    DG    21      14.837  20.870  18.840  1.00  0.00           P  
ATOM    651  OP1  DG    21      13.614  20.196  19.330  1.00  0.00           O  
ATOM    652  OP2  DG    21      15.138  20.849  17.390  1.00  0.00           O  
ATOM    653  O5'  DG    21      14.826  22.396  19.261  1.00  0.00           O  
ATOM    654  C5'  DG    21      14.038  22.899  20.330  1.00  0.00           C  
ATOM    655  H5'  DG    21      14.411  22.530  21.273  1.00  0.00           H  
ATOM    656 H5''  DG    21      13.033  22.514  20.237  1.00  0.00           H  
ATOM    657  C4'  DG    21      13.985  24.432  20.338  1.00  0.00           C  
ATOM    658  H4'  DG    21      13.238  24.773  21.043  1.00  0.00           H  
ATOM    659  O4'  DG    21      15.273  24.904  20.691  1.00  0.00           O  
ATOM    660  C1'  DG    21      15.679  25.829  19.699  1.00  0.00           C  
ATOM    661  H1'  DG    21      15.302  26.822  19.963  1.00  0.00           H  
ATOM    662  N9   DG    21      17.161  25.886  19.601  1.00  0.00           N  
ATOM    663  C8   DG    21      18.033  25.047  18.965  1.00  0.00           C  
ATOM    664  H8   DG    21      17.703  24.165  18.434  1.00  0.00           H  
ATOM    665  N7   DG    21      19.295  25.406  19.064  1.00  0.00           N  
ATOM    666  C5   DG    21      19.225  26.589  19.795  1.00  0.00           C  
ATOM    667  C6   DG    21      20.251  27.514  20.211  1.00  0.00           C  
ATOM    668  O6   DG    21      21.468  27.440  20.022  1.00  0.00           O  
ATOM    669  N1   DG    21      19.764  28.629  20.862  1.00  0.00           N  
ATOM    670  H1   DG    21      20.446  29.330  21.156  1.00  0.00           H  
ATOM    671  C2   DG    21      18.454  28.828  21.148  1.00  0.00           C  
ATOM    672  N2   DG    21      18.070  29.935  21.704  1.00  0.00           N  
ATOM    673  H21  DG    21      18.735  30.658  21.964  1.00  0.00           H  
ATOM    674  H22  DG    21      17.089  30.065  21.834  1.00  0.00           H  
ATOM    675  N3   DG    21      17.473  28.005  20.777  1.00  0.00           N  
ATOM    676  C4   DG    21      17.933  26.912  20.110  1.00  0.00           C  
ATOM    677  C3'  DG    21      13.616  24.985  18.949  1.00  0.00           C  
ATOM    678  H3'  DG    21      13.174  24.201  18.312  1.00  0.00           H  
ATOM    679  C2'  DG    21      14.974  25.416  18.415  1.00  0.00           C  
ATOM    680  H2'  DG    21      15.472  24.580  17.941  1.00  0.00           H  
ATOM    681 H2''  DG    21      14.921  26.232  17.716  1.00  0.00           H  
ATOM    682  O3'  DG    21      12.757  26.108  19.071  1.00  0.00           O  
ATOM    683  P    DT    22      11.369  26.192  18.274  1.00  0.00           P  
ATOM    684  OP1  DT    22      10.633  24.920  18.500  1.00  0.00           O  
ATOM    685  OP2  DT    22      11.612  26.686  16.886  1.00  0.00           O  
ATOM    686  O5'  DT    22      10.577  27.300  19.117  1.00  0.00           O  
ATOM    687  C5'  DT    22      11.034  28.635  19.246  1.00  0.00           C  
ATOM    688  H5'  DT    22      10.390  29.291  18.668  1.00  0.00           H  
ATOM    689 H5''  DT    22      12.012  28.744  18.776  1.00  0.00           H  
ATOM    690  C4'  DT    22      11.114  29.121  20.709  1.00  0.00           C  
ATOM    691  H4'  DT    22      11.327  30.203  20.698  1.00  0.00           H  
ATOM    692  O4'  DT    22       9.888  28.803  21.355  1.00  0.00           O  
ATOM    693  C1'  DT    22      10.140  27.989  22.494  1.00  0.00           C  
ATOM    694  H1'  DT    22      10.355  28.613  23.380  1.00  0.00           H  
ATOM    695  N1   DT    22       8.949  27.126  22.768  1.00  0.00           N  
ATOM    696  C6   DT    22       8.633  26.024  21.980  1.00  0.00           C  
ATOM    697  H6   DT    22       9.261  25.768  21.115  1.00  0.00           H  
ATOM    698  C5   DT    22       7.526  25.274  22.250  1.00  0.00           C  
ATOM    699  C7   DT    22       7.189  24.100  21.349  1.00  0.00           C  
ATOM    700  H71  DT    22       7.964  23.947  20.601  1.00  0.00           H  
ATOM    701  H72  DT    22       7.078  23.199  21.947  1.00  0.00           H  
ATOM    702  H73  DT    22       6.239  24.299  20.865  1.00  0.00           H  
ATOM    703  C4   DT    22       6.652  25.613  23.376  1.00  0.00           C  
ATOM    704  O4   DT    22       5.606  25.043  23.688  1.00  0.00           O  
ATOM    705  N3   DT    22       7.069  26.686  24.138  1.00  0.00           N  
ATOM    706  H3   DT    22       6.528  26.889  24.976  1.00  0.00           H  
ATOM    707  C2   DT    22       8.168  27.468  23.876  1.00  0.00           C  
ATOM    708  O2   DT    22       8.452  28.402  24.624  1.00  0.00           O  
ATOM    709  C3'  DT    22      12.204  28.396  21.525  1.00  0.00           C  
ATOM    710  H3'  DT    22      13.029  28.011  20.915  1.00  0.00           H  
ATOM    711  C2'  DT    22      11.436  27.253  22.154  1.00  0.00           C  
ATOM    712  H2'  DT    22      11.319  26.429  21.451  1.00  0.00           H  
ATOM    713 H2''  DT    22      11.924  26.879  23.039  1.00  0.00           H  
ATOM    714  O3'  DT    22      12.711  29.167  22.612  1.00  0.00           O  
ATOM    715  P    DG    23      13.571  30.513  22.436  1.00  0.00           P  
ATOM    716  OP1  DG    23      12.599  31.621  22.281  1.00  0.00           O  
ATOM    717  OP2  DG    23      14.583  30.269  21.379  1.00  0.00           O  
ATOM    718  O5'  DG    23      14.364  30.711  23.801  1.00  0.00           O  
ATOM    719  C5'  DG    23      13.710  31.103  25.002  1.00  0.00           C  
ATOM    720  H5'  DG    23      13.337  30.236  25.578  1.00  0.00           H  
ATOM    721 H5''  DG    23      12.857  31.753  24.761  1.00  0.00           H  
ATOM    722  C4'  DG    23      14.672  31.908  25.889  1.00  0.00           C  
ATOM    723  H4'  DG    23      14.090  32.347  26.692  1.00  0.00           H  
ATOM    724  O4'  DG    23      15.673  31.092  26.491  1.00  0.00           O  
ATOM    725  C1'  DG    23      16.953  31.514  26.042  1.00  0.00           C  
ATOM    726  H1'  DG    23      17.443  32.009  26.869  1.00  0.00           H  
ATOM    727  N9   DG    23      17.778  30.371  25.573  1.00  0.00           N  
ATOM    728  C8   DG    23      17.350  29.170  25.048  1.00  0.00           C  
ATOM    729  H8   DG    23      16.297  28.929  24.985  1.00  0.00           H  
ATOM    730  N7   DG    23      18.321  28.410  24.609  1.00  0.00           N  
ATOM    731  C5   DG    23      19.478  29.162  24.840  1.00  0.00           C  
ATOM    732  C6   DG    23      20.875  28.935  24.510  1.00  0.00           C  
ATOM    733  O6   DG    23      21.346  27.989  23.909  1.00  0.00           O  
ATOM    734  N1   DG    23      21.728  29.930  24.925  1.00  0.00           N  
ATOM    735  H1   DG    23      22.721  29.764  24.773  1.00  0.00           H  
ATOM    736  C2   DG    23      21.298  31.039  25.575  1.00  0.00           C  
ATOM    737  N2   DG    23      22.187  31.925  25.904  1.00  0.00           N  
ATOM    738  H21  DG    23      23.157  31.747  25.687  1.00  0.00           H  
ATOM    739  H22  DG    23      21.902  32.755  26.404  1.00  0.00           H  
ATOM    740  N3   DG    23      20.020  31.340  25.834  1.00  0.00           N  
ATOM    741  C4   DG    23      19.155  30.352  25.457  1.00  0.00           C  
ATOM    742  C3'  DG    23      15.336  33.044  25.110  1.00  0.00           C  
ATOM    743  H3'  DG    23      14.835  33.140  24.147  1.00  0.00           H  
ATOM    744  C2'  DG    23      16.760  32.544  24.926  1.00  0.00           C  
ATOM    745  H2'  DG    23      16.849  32.031  23.968  1.00  0.00           H  
ATOM    746 H2''  DG    23      17.482  33.362  24.977  1.00  0.00           H  
ATOM    747  O3'  DG    23      15.327  34.274  25.824  1.00  0.00           O  
ATOM    748  P    DG    24      15.168  35.673  25.077  1.00  0.00           P  
ATOM    749  OP1  DG    24      14.639  36.624  26.084  1.00  0.00           O  
ATOM    750  OP2  DG    24      14.374  35.450  23.854  1.00  0.00           O  
ATOM    751  O5'  DG    24      16.620  36.121  24.581  1.00  0.00           O  
ATOM    752  C5'  DG    24      17.539  36.778  25.441  1.00  0.00           C  
ATOM    753  H5'  DG    24      17.595  36.259  26.398  1.00  0.00           H  
ATOM    754 H5''  DG    24      17.125  37.748  25.678  1.00  0.00           H  
ATOM    755  C4'  DG    24      18.969  36.959  24.893  1.00  0.00           C  
ATOM    756  H4'  DG    24      19.542  37.534  25.633  1.00  0.00           H  
ATOM    757  O4'  DG    24      19.543  35.662  24.689  1.00  0.00           O  
ATOM    758  C1'  DG    24      20.194  35.647  23.435  1.00  0.00           C  
ATOM    759  H1'  DG    24      21.191  36.098  23.515  1.00  0.00           H  
ATOM    760  N9   DG    24      20.312  34.266  22.942  1.00  0.00           N  
ATOM    761  C8   DG    24      19.312  33.355  22.692  1.00  0.00           C  
ATOM    762  H8   DG    24      18.270  33.587  22.863  1.00  0.00           H  
ATOM    763  N7   DG    24      19.737  32.196  22.270  1.00  0.00           N  
ATOM    764  C5   DG    24      21.125  32.378  22.219  1.00  0.00           C  
ATOM    765  C6   DG    24      22.175  31.484  21.827  1.00  0.00           C  
ATOM    766  O6   DG    24      22.076  30.311  21.495  1.00  0.00           O  
ATOM    767  N1   DG    24      23.440  32.048  21.832  1.00  0.00           N  
ATOM    768  H1   DG    24      24.187  31.455  21.492  1.00  0.00           H  
ATOM    769  C2   DG    24      23.677  33.334  22.187  1.00  0.00           C  
ATOM    770  N2   DG    24      24.897  33.806  22.080  1.00  0.00           N  
ATOM    771  H21  DG    24      25.648  33.222  21.728  1.00  0.00           H  
ATOM    772  H22  DG    24      25.026  34.785  22.307  1.00  0.00           H  
ATOM    773  N3   DG    24      22.749  34.184  22.629  1.00  0.00           N  
ATOM    774  C4   DG    24      21.484  33.638  22.610  1.00  0.00           C  
ATOM    775  C3'  DG    24      19.045  37.711  23.548  1.00  0.00           C  
ATOM    776  H3'  DG    24      18.094  38.228  23.330  1.00  0.00           H  
ATOM    777  C2'  DG    24      19.303  36.548  22.588  1.00  0.00           C  
ATOM    778  H2'  DG    24      18.365  36.064  22.322  1.00  0.00           H  
ATOM    779 H2''  DG    24      19.791  36.865  21.675  1.00  0.00           H  
ATOM    780  O3'  DG    24      20.182  38.588  23.560  1.00  0.00           O  
ATOM    781  P    DT    25      20.283  39.907  22.641  1.00  0.00           P  
ATOM    782  OP1  DT    25      21.161  40.872  23.341  1.00  0.00           O  
ATOM    783  OP2  DT    25      18.915  40.325  22.257  1.00  0.00           O  
ATOM    784  O5'  DT    25      21.040  39.437  21.311  1.00  0.00           O  
ATOM    785  C5'  DT    25      22.436  39.180  21.279  1.00  0.00           C  
ATOM    786  H5'  DT    25      22.912  39.613  22.150  1.00  0.00           H  
ATOM    787 H5''  DT    25      22.867  39.679  20.425  1.00  0.00           H  
ATOM    788  C4'  DT    25      22.811  37.697  21.180  1.00  0.00           C  
ATOM    789  H4'  DT    25      22.487  37.191  22.104  1.00  0.00           H  
ATOM    790  O4'  DT    25      22.182  37.084  20.065  1.00  0.00           O  
ATOM    791  C1'  DT    25      23.035  36.057  19.643  1.00  0.00           C  
ATOM    792  H1'  DT    25      22.904  35.270  20.375  1.00  0.00           H  
ATOM    793  N1   DT    25      22.624  35.536  18.312  1.00  0.00           N  
ATOM    794  C6   DT    25      22.948  36.210  17.142  1.00  0.00           C  
ATOM    795  H6   DT    25      23.468  37.164  17.209  1.00  0.00           H  
ATOM    796  C5   DT    25      22.638  35.714  15.912  1.00  0.00           C  
ATOM    797  C7   DT    25      23.015  36.505  14.678  1.00  0.00           C  
ATOM    798  H71  DT    25      22.200  36.435  13.963  1.00  0.00           H  
ATOM    799  H72  DT    25      23.201  37.548  14.930  1.00  0.00           H  
ATOM    800  H73  DT    25      23.904  36.045  14.262  1.00  0.00           H  
ATOM    801  C4   DT    25      21.902  34.452  15.815  1.00  0.00           C  
ATOM    802  O4   DT    25      21.514  33.934  14.768  1.00  0.00           O  
ATOM    803  N3   DT    25      21.589  33.860  17.024  1.00  0.00           N  
ATOM    804  H3   DT    25      21.039  33.023  16.978  1.00  0.00           H  
ATOM    805  C2   DT    25      21.934  34.321  18.267  1.00  0.00           C  
ATOM    806  O2   DT    25      21.662  33.641  19.248  1.00  0.00           O  
ATOM    807  C3'  DT    25      24.337  37.523  20.993  1.00  0.00           C  
ATOM    808  H3'  DT    25      24.826  38.480  20.792  1.00  0.00           H  
ATOM    809  C2'  DT    25      24.465  36.618  19.766  1.00  0.00           C  
ATOM    810  H2'  DT    25      24.690  37.243  18.904  1.00  0.00           H  
ATOM    811 H2''  DT    25      25.192  35.802  19.936  1.00  0.00           H  
ATOM    812  O3'  DT    25      24.911  36.873  22.122  1.00  0.00           O  
ATOM    813  P    DG    26      25.591  37.686  23.309  1.00  0.00           P  
ATOM    814  OP1  DG    26      24.524  38.266  24.162  1.00  0.00           O  
ATOM    815  OP2  DG    26      26.628  38.589  22.745  1.00  0.00           O  
ATOM    816  O5'  DG    26      26.317  36.465  24.068  1.00  0.00           O  
ATOM    817  C5'  DG    26      27.044  36.638  25.279  1.00  0.00           C  
ATOM    818  H5'  DG    26      26.392  36.381  26.098  1.00  0.00           H  
ATOM    819 H5''  DG    26      27.339  37.684  25.344  1.00  0.00           H  
ATOM    820  C4'  DG    26      28.303  35.761  25.366  1.00  0.00           C  
ATOM    821  H4'  DG    26      28.992  36.270  26.014  1.00  0.00           H  
ATOM    822  O4'  DG    26      28.017  34.492  25.927  1.00  0.00           O  
ATOM    823  C1'  DG    26      28.268  33.471  24.972  1.00  0.00           C  
ATOM    824  H1'  DG    26      29.149  32.930  25.314  1.00  0.00           H  
ATOM    825  N9   DG    26      27.092  32.568  24.879  1.00  0.00           N  
ATOM    826  C8   DG    26      25.786  32.848  25.195  1.00  0.00           C  
ATOM    827  H8   DG    26      25.488  33.802  25.598  1.00  0.00           H  
ATOM    828  N7   DG    26      24.960  31.867  24.978  1.00  0.00           N  
ATOM    829  C5   DG    26      25.789  30.853  24.498  1.00  0.00           C  
ATOM    830  C6   DG    26      25.473  29.532  24.038  1.00  0.00           C  
ATOM    831  O6   DG    26      24.384  28.990  24.001  1.00  0.00           O  
ATOM    832  N1   DG    26      26.574  28.837  23.597  1.00  0.00           N  
ATOM    833  H1   DG    26      26.399  27.895  23.280  1.00  0.00           H  
ATOM    834  C2   DG    26      27.827  29.333  23.528  1.00  0.00           C  
ATOM    835  N2   DG    26      28.755  28.549  23.061  1.00  0.00           N  
ATOM    836  H21  DG    26      28.567  27.616  22.691  1.00  0.00           H  
ATOM    837  H22  DG    26      29.690  28.908  22.997  1.00  0.00           H  
ATOM    838  N3   DG    26      28.179  30.556  23.953  1.00  0.00           N  
ATOM    839  C4   DG    26      27.101  31.266  24.410  1.00  0.00           C  
ATOM    840  C3'  DG    26      29.001  35.543  24.014  1.00  0.00           C  
ATOM    841  H3'  DG    26      28.657  36.281  23.275  1.00  0.00           H  
ATOM    842  C2'  DG    26      28.552  34.139  23.631  1.00  0.00           C  
ATOM    843  H2'  DG    26      27.619  34.210  23.059  1.00  0.00           H  
ATOM    844 H2''  DG    26      29.332  33.597  23.109  1.00  0.00           H  
ATOM    845  O3'  DG    26      30.404  35.619  24.184  1.00  0.00           O  
ATOM    846  P    DG    27      31.366  36.145  23.026  1.00  0.00           P  
ATOM    847  OP1  DG    27      32.632  36.455  23.720  1.00  0.00           O  
ATOM    848  OP2  DG    27      30.651  37.223  22.291  1.00  0.00           O  
ATOM    849  O5'  DG    27      31.618  34.914  22.009  1.00  0.00           O  
ATOM    850  C5'  DG    27      32.594  33.910  22.299  1.00  0.00           C  
ATOM    851  H5'  DG    27      32.510  33.562  23.341  1.00  0.00           H  
ATOM    852 H5''  DG    27      33.557  34.401  22.156  1.00  0.00           H  
ATOM    853  C4'  DG    27      32.511  32.681  21.379  1.00  0.00           C  
ATOM    854  H4'  DG    27      33.323  32.010  21.609  1.00  0.00           H  
ATOM    855  O4'  DG    27      31.274  32.024  21.605  1.00  0.00           O  
ATOM    856  C1'  DG    27      30.692  31.730  20.334  1.00  0.00           C  
ATOM    857  H1'  DG    27      31.071  30.775  19.971  1.00  0.00           H  
ATOM    858  N9   DG    27      29.215  31.636  20.417  1.00  0.00           N  
ATOM    859  C8   DG    27      28.311  32.618  20.710  1.00  0.00           C  
ATOM    860  H8   DG    27      28.611  33.640  20.900  1.00  0.00           H  
ATOM    861  N7   DG    27      27.070  32.212  20.810  1.00  0.00           N  
ATOM    862  C5   DG    27      27.151  30.871  20.432  1.00  0.00           C  
ATOM    863  C6   DG    27      26.129  29.867  20.276  1.00  0.00           C  
ATOM    864  O6   DG    27      24.926  29.940  20.524  1.00  0.00           O  
ATOM    865  N1   DG    27      26.624  28.661  19.835  1.00  0.00           N  
ATOM    866  H1   DG    27      25.955  27.920  19.697  1.00  0.00           H  
ATOM    867  C2   DG    27      27.930  28.403  19.578  1.00  0.00           C  
ATOM    868  N2   DG    27      28.263  27.204  19.178  1.00  0.00           N  
ATOM    869  H21  DG    27      27.595  26.466  18.959  1.00  0.00           H  
ATOM    870  H22  DG    27      29.239  26.996  19.114  1.00  0.00           H  
ATOM    871  N3   DG    27      28.920  29.290  19.762  1.00  0.00           N  
ATOM    872  C4   DG    27      28.456  30.506  20.173  1.00  0.00           C  
ATOM    873  C3'  DG    27      32.597  33.037  19.884  1.00  0.00           C  
ATOM    874  H3'  DG    27      32.909  34.084  19.723  1.00  0.00           H  
ATOM    875  C2'  DG    27      31.180  32.809  19.374  1.00  0.00           C  
ATOM    876  H2'  DG    27      30.605  33.719  19.472  1.00  0.00           H  
ATOM    877 H2''  DG    27      31.162  32.491  18.335  1.00  0.00           H  
ATOM    878  O3'  DG    27      33.431  32.176  19.125  1.00  0.00           O  
ATOM    879  P   DT3    28      35.018  32.124  19.270  1.00  0.00           P  
ATOM    880  OP1 DT3    28      35.515  33.247  20.085  1.00  0.00           O  
ATOM    881  OP2 DT3    28      35.603  31.908  17.930  1.00  0.00           O  
ATOM    882  O5' DT3    28      35.227  30.820  20.151  1.00  0.00           O  
ATOM    883  C5' DT3    28      34.925  29.518  19.643  1.00  0.00           C  
ATOM    884  H5' DT3    28      35.539  29.256  18.781  1.00  0.00           H  
ATOM    885 H5'' DT3    28      33.921  29.563  19.259  1.00  0.00           H  
ATOM    886  C4' DT3    28      34.993  28.381  20.670  1.00  0.00           C  
ATOM    887  H4' DT3    28      34.727  27.446  20.183  1.00  0.00           H  
ATOM    888  O4' DT3    28      36.309  28.320  21.202  1.00  0.00           O  
ATOM    889  C1' DT3    28      36.229  28.248  22.612  1.00  0.00           C  
ATOM    890  H1' DT3    28      36.072  27.210  22.898  1.00  0.00           H  
ATOM    891  N1  DT3    28      37.475  28.786  23.255  1.00  0.00           N  
ATOM    892  C6  DT3    28      37.963  30.024  22.876  1.00  0.00           C  
ATOM    893  H6  DT3    28      37.420  30.599  22.116  1.00  0.00           H  
ATOM    894  C5  DT3    28      39.090  30.521  23.455  1.00  0.00           C  
ATOM    895  C7  DT3    28      39.647  31.858  22.987  1.00  0.00           C  
ATOM    896  H71 DT3    28      39.023  32.282  22.202  1.00  0.00           H  
ATOM    897  H72 DT3    28      39.664  32.544  23.829  1.00  0.00           H  
ATOM    898  H73 DT3    28      40.667  31.736  22.607  1.00  0.00           H  
ATOM    899  C4  DT3    28      39.824  29.738  24.453  1.00  0.00           C  
ATOM    900  O4  DT3    28      40.860  30.089  25.020  1.00  0.00           O  
ATOM    901  N3  DT3    28      39.275  28.519  24.782  1.00  0.00           N  
ATOM    902  H3  DT3    28      39.738  27.961  25.492  1.00  0.00           H  
ATOM    903  C2  DT3    28      38.133  27.999  24.220  1.00  0.00           C  
ATOM    904  O2  DT3    28      37.730  26.891  24.575  1.00  0.00           O  
ATOM    905  C3' DT3    28      34.032  28.625  21.843  1.00  0.00           C  
ATOM    906  H3' DT3    28      33.327  29.448  21.626  1.00  0.00           H  
ATOM    907  C2' DT3    28      34.967  28.998  22.993  1.00  0.00           C  
ATOM    908  H2' DT3    28      35.136  30.064  23.003  1.00  0.00           H  
ATOM    909 H2'' DT3    28      34.607  28.674  23.970  1.00  0.00           H  
ATOM    910  O3' DT3    28      33.312  27.419  22.132  1.00  0.00           O  
ATOM    911 HO3' DT3    28      32.646  27.337  21.419  1.00  0.00           H  
TER     912      DT3    28 
ATOM    912  C14 MOL    29      26.187  34.443  17.651  1.00  0.00           C  
ATOM    913  H18 MOL    29      26.780  35.169  18.208  1.00  0.00           H  
ATOM    914  C13 MOL    29      25.362  33.526  18.334  1.00  0.00           C  
ATOM    915  H17 MOL    29      25.292  33.529  19.422  1.00  0.00           H  
ATOM    916  C12 MOL    29      24.628  32.637  17.553  1.00  0.00           C  
ATOM    917  N2  MOL    29      23.776  31.653  17.973  1.00  0.00           N  
ATOM    918  H1  MOL    29      23.595  31.409  18.928  1.00  0.00           H  
ATOM    919  C11 MOL    29      23.265  31.000  16.844  1.00  0.00           C  
ATOM    920  C5  MOL    29      22.342  29.811  16.917  1.00  0.00           C  
ATOM    921  H9  MOL    29      21.922  29.835  17.936  1.00  0.00           H  
ATOM    922  C4  MOL    29      23.121  28.486  16.760  1.00  0.00           C  
ATOM    923  H7  MOL    29      24.135  28.673  16.387  1.00  0.00           H  
ATOM    924  H8  MOL    29      23.194  28.000  17.744  1.00  0.00           H  
ATOM    925  C3  MOL    29      22.390  27.538  15.774  1.00  0.00           C  
ATOM    926  C7  MOL    29      22.311  28.245  14.393  1.00  0.00           C  
ATOM    927  H11 MOL    29      21.810  27.580  13.676  1.00  0.00           H  
ATOM    928  H12 MOL    29      23.328  28.449  14.038  1.00  0.00           H  
ATOM    929  H6  MOL    29      22.936  26.585  15.702  1.00  0.00           H  
ATOM    930  C2  MOL    29      20.934  27.318  16.276  1.00  0.00           C  
ATOM    931  H4  MOL    29      20.949  26.783  17.225  1.00  0.00           H  
ATOM    932  H5  MOL    29      20.408  26.633  15.591  1.00  0.00           H  
ATOM    933  C1  MOL    29      20.182  28.671  16.437  1.00  0.00           C  
ATOM    934  H3  MOL    29      19.988  28.850  17.502  1.00  0.00           H  
ATOM    935  C18 MOL    29      18.804  28.640  15.737  1.00  0.00           C  
ATOM    936  C19 MOL    29      17.767  27.799  16.509  1.00  0.00           C  
ATOM    937  H22 MOL    29      17.666  28.170  17.535  1.00  0.00           H  
ATOM    938  H23 MOL    29      18.069  26.750  16.550  1.00  0.00           H  
ATOM    939  H24 MOL    29      16.791  27.856  16.015  1.00  0.00           H  
ATOM    940  H20 MOL    29      18.876  28.260  14.709  1.00  0.00           H  
ATOM    941  H21 MOL    29      18.427  29.663  15.655  1.00  0.00           H  
ATOM    942  C6  MOL    29      21.117  29.825  15.947  1.00  0.00           C  
ATOM    943  H10 MOL    29      20.595  30.785  16.012  1.00  0.00           H  
ATOM    944  N1  MOL    29      21.504  29.558  14.481  1.00  0.00           N  
ATOM    945  H2  MOL    29      20.626  29.429  13.919  1.00  0.00           H  
ATOM    946  C8  MOL    29      22.232  30.756  13.850  1.00  0.00           C  
ATOM    947  H13 MOL    29      21.633  31.646  14.015  1.00  0.00           H  
ATOM    948  H14 MOL    29      22.263  30.569  12.771  1.00  0.00           H  
ATOM    949  C9  MOL    29      23.669  31.062  14.298  1.00  0.00           C  
ATOM    950  H15 MOL    29      24.062  31.789  13.585  1.00  0.00           H  
ATOM    951  H16 MOL    29      24.300  30.179  14.173  1.00  0.00           H  
ATOM    952  C10 MOL    29      23.825  31.576  15.706  1.00  0.00           C  
ATOM    953  C17 MOL    29      24.685  32.632  16.185  1.00  0.00           C  
ATOM    954  C16 MOL    29      25.501  33.527  15.491  1.00  0.00           C  
ATOM    955  H19 MOL    29      25.539  33.513  14.411  1.00  0.00           H  
ATOM    956  C15 MOL    29      26.243  34.457  16.240  1.00  0.00           C  
ATOM    957  O1  MOL    29      27.052  35.384  15.622  1.00  0.00           O  
ATOM    958  C20 MOL    29      27.853  35.021  14.490  1.00  0.00           C  
ATOM    959  H25 MOL    29      28.347  34.046  14.635  1.00  0.00           H  
ATOM    960  H26 MOL    29      28.610  35.797  14.320  1.00  0.00           H  
ATOM    961  H27 MOL    29      27.212  34.951  13.620  1.00  0.00           H  
TER     962      MOL    29 
