# Supplementary material for: Selective Delivery of Anticancer Natural G‑Quadruplex Ligands by the AT11 Aptamer for Gastric Cancer Treatment
Source: J Med Chem. 2025 Dec 15;69(1):352–67. doi: 10.1021/acs.jmedchem.5c02521 (PMC12794142; doi:10.1021/acs.jmedchem.5c02521)
Supplement: Supplementary file 2 [file jm5c02521_si_002.zip › AT11-rotenone.pdb]

ATOM      1 HO5' DT5     1      19.417  33.512  23.954  1.00  0.00           H  
ATOM      2  O5' DT5     1      20.248  33.857  23.562  1.00  0.00           O  
ATOM      3  C5' DT5     1      21.320  33.001  23.924  1.00  0.00           C  
ATOM      4  H5' DT5     1      20.884  32.033  24.190  1.00  0.00           H  
ATOM      5 H5'' DT5     1      21.847  33.432  24.786  1.00  0.00           H  
ATOM      6  C4' DT5     1      22.327  32.727  22.798  1.00  0.00           C  
ATOM      7  H4' DT5     1      23.136  32.131  23.232  1.00  0.00           H  
ATOM      8  O4' DT5     1      21.733  31.979  21.749  1.00  0.00           O  
ATOM      9  C1' DT5     1      22.215  32.374  20.466  1.00  0.00           C  
ATOM     10  H1' DT5     1      22.729  31.516  20.012  1.00  0.00           H  
ATOM     11  N1  DT5     1      21.077  32.766  19.575  1.00  0.00           N  
ATOM     12  C6  DT5     1      20.035  33.540  20.040  1.00  0.00           C  
ATOM     13  H6  DT5     1      20.011  33.770  21.097  1.00  0.00           H  
ATOM     14  C5  DT5     1      19.034  33.938  19.229  1.00  0.00           C  
ATOM     15  C7  DT5     1      17.888  34.748  19.811  1.00  0.00           C  
ATOM     16  H71 DT5     1      18.095  35.048  20.837  1.00  0.00           H  
ATOM     17  H72 DT5     1      17.732  35.643  19.215  1.00  0.00           H  
ATOM     18  H73 DT5     1      16.977  34.161  19.789  1.00  0.00           H  
ATOM     19  C4  DT5     1      19.066  33.627  17.797  1.00  0.00           C  
ATOM     20  O4  DT5     1      18.234  33.950  16.943  1.00  0.00           O  
ATOM     21  N3  DT5     1      20.124  32.853  17.398  1.00  0.00           N  
ATOM     22  H3  DT5     1      20.158  32.563  16.427  1.00  0.00           H  
ATOM     23  C2  DT5     1      21.161  32.431  18.212  1.00  0.00           C  
ATOM     24  O2  DT5     1      22.096  31.805  17.706  1.00  0.00           O  
ATOM     25  C3' DT5     1      22.956  33.952  22.133  1.00  0.00           C  
ATOM     26  H3' DT5     1      22.267  34.797  22.170  1.00  0.00           H  
ATOM     27  C2' DT5     1      23.224  33.502  20.684  1.00  0.00           C  
ATOM     28  H2' DT5     1      23.052  34.336  19.992  1.00  0.00           H  
ATOM     29 H2'' DT5     1      24.227  33.063  20.608  1.00  0.00           H  
ATOM     30  O3' DT5     1      24.223  34.302  22.628  1.00  0.00           O  
ATOM     31  P    DG     2      24.476  35.029  24.026  1.00  0.00           P  
ATOM     32  OP1  DG     2      24.322  34.049  25.112  1.00  0.00           O  
ATOM     33  OP2  DG     2      23.732  36.302  24.091  1.00  0.00           O  
ATOM     34  O5'  DG     2      26.046  35.347  23.913  1.00  0.00           O  
ATOM     35  C5'  DG     2      26.584  36.181  22.889  1.00  0.00           C  
ATOM     36  H5'  DG     2      27.047  37.071  23.324  1.00  0.00           H  
ATOM     37 H5''  DG     2      25.782  36.546  22.248  1.00  0.00           H  
ATOM     38  C4'  DG     2      27.641  35.489  22.008  1.00  0.00           C  
ATOM     39  H4'  DG     2      28.141  36.218  21.371  1.00  0.00           H  
ATOM     40  O4'  DG     2      28.586  34.834  22.854  1.00  0.00           O  
ATOM     41  C1'  DG     2      28.666  33.456  22.471  1.00  0.00           C  
ATOM     42  H1'  DG     2      29.409  33.369  21.665  1.00  0.00           H  
ATOM     43  N9   DG     2      29.129  32.597  23.577  1.00  0.00           N  
ATOM     44  C8   DG     2      28.477  32.217  24.716  1.00  0.00           C  
ATOM     45  H8   DG     2      27.489  32.566  24.990  1.00  0.00           H  
ATOM     46  N7   DG     2      29.166  31.415  25.488  1.00  0.00           N  
ATOM     47  C5   DG     2      30.381  31.222  24.805  1.00  0.00           C  
ATOM     48  C6   DG     2      31.586  30.479  25.126  1.00  0.00           C  
ATOM     49  O6   DG     2      31.841  29.783  26.106  1.00  0.00           O  
ATOM     50  N1   DG     2      32.528  30.541  24.125  1.00  0.00           N  
ATOM     51  H1   DG     2      33.372  29.997  24.214  1.00  0.00           H  
ATOM     52  C2   DG     2      32.371  31.256  22.982  1.00  0.00           C  
ATOM     53  N2   DG     2      33.344  31.165  22.120  1.00  0.00           N  
ATOM     54  H21  DG     2      34.106  30.541  22.301  1.00  0.00           H  
ATOM     55  H22  DG     2      33.243  31.624  21.235  1.00  0.00           H  
ATOM     56  N3   DG     2      31.306  31.995  22.665  1.00  0.00           N  
ATOM     57  C4   DG     2      30.345  31.943  23.631  1.00  0.00           C  
ATOM     58  C3'  DG     2      27.051  34.380  21.124  1.00  0.00           C  
ATOM     59  H3'  DG     2      25.988  34.519  20.930  1.00  0.00           H  
ATOM     60  C2'  DG     2      27.284  33.099  21.911  1.00  0.00           C  
ATOM     61  H2'  DG     2      26.553  33.036  22.715  1.00  0.00           H  
ATOM     62 H2''  DG     2      27.326  32.213  21.258  1.00  0.00           H  
ATOM     63  O3'  DG     2      27.738  34.251  19.881  1.00  0.00           O  
ATOM     64  P    DG     3      27.606  35.313  18.682  1.00  0.00           P  
ATOM     65  OP1  DG     3      28.789  36.200  18.735  1.00  0.00           O  
ATOM     66  OP2  DG     3      26.260  35.934  18.676  1.00  0.00           O  
ATOM     67  O5'  DG     3      27.731  34.465  17.325  1.00  0.00           O  
ATOM     68  C5'  DG     3      29.002  34.040  16.828  1.00  0.00           C  
ATOM     69  H5'  DG     3      29.783  34.187  17.576  1.00  0.00           H  
ATOM     70 H5''  DG     3      29.237  34.648  15.955  1.00  0.00           H  
ATOM     71  C4'  DG     3      29.074  32.573  16.413  1.00  0.00           C  
ATOM     72  H4'  DG     3      30.077  32.373  16.067  1.00  0.00           H  
ATOM     73  O4'  DG     3      28.828  31.723  17.525  1.00  0.00           O  
ATOM     74  C1'  DG     3      27.918  30.710  17.082  1.00  0.00           C  
ATOM     75  H1'  DG     3      28.463  29.896  16.584  1.00  0.00           H  
ATOM     76  N9   DG     3      27.160  30.127  18.197  1.00  0.00           N  
ATOM     77  C8   DG     3      26.303  30.736  19.075  1.00  0.00           C  
ATOM     78  H8   DG     3      26.115  31.812  19.045  1.00  0.00           H  
ATOM     79  N7   DG     3      25.783  29.934  19.980  1.00  0.00           N  
ATOM     80  C5   DG     3      26.348  28.683  19.670  1.00  0.00           C  
ATOM     81  C6   DG     3      26.171  27.369  20.257  1.00  0.00           C  
ATOM     82  O6   DG     3      25.418  27.016  21.161  1.00  0.00           O  
ATOM     83  N1   DG     3      26.945  26.397  19.660  1.00  0.00           N  
ATOM     84  H1   DG     3      26.979  25.489  20.094  1.00  0.00           H  
ATOM     85  C2   DG     3      27.722  26.626  18.576  1.00  0.00           C  
ATOM     86  N2   DG     3      28.330  25.589  18.060  1.00  0.00           N  
ATOM     87  H21  DG     3      28.316  24.699  18.522  1.00  0.00           H  
ATOM     88  H22  DG     3      28.968  25.692  17.301  1.00  0.00           H  
ATOM     89  N3   DG     3      27.890  27.801  17.957  1.00  0.00           N  
ATOM     90  C4   DG     3      27.175  28.803  18.581  1.00  0.00           C  
ATOM     91  C3'  DG     3      28.107  32.194  15.285  1.00  0.00           C  
ATOM     92  H3'  DG     3      27.635  33.064  14.823  1.00  0.00           H  
ATOM     93  C2'  DG     3      27.059  31.377  16.021  1.00  0.00           C  
ATOM     94  H2'  DG     3      26.313  32.014  16.475  1.00  0.00           H  
ATOM     95 H2''  DG     3      26.547  30.664  15.385  1.00  0.00           H  
ATOM     96  O3'  DG     3      28.709  31.369  14.285  1.00  0.00           O  
ATOM     97  P    DT     4      29.607  32.014  13.113  1.00  0.00           P  
ATOM     98  OP1  DT     4      28.969  33.278  12.689  1.00  0.00           O  
ATOM     99  OP2  DT     4      29.771  30.933  12.121  1.00  0.00           O  
ATOM    100  O5'  DT     4      31.053  32.357  13.746  1.00  0.00           O  
ATOM    101  C5'  DT     4      31.969  31.318  14.083  1.00  0.00           C  
ATOM    102  H5'  DT     4      31.972  30.576  13.279  1.00  0.00           H  
ATOM    103 H5''  DT     4      31.603  30.788  14.958  1.00  0.00           H  
ATOM    104  C4'  DT     4      33.416  31.786  14.308  1.00  0.00           C  
ATOM    105  H4'  DT     4      33.999  30.911  14.584  1.00  0.00           H  
ATOM    106  O4'  DT     4      33.934  32.345  13.108  1.00  0.00           O  
ATOM    107  C1'  DT     4      34.237  33.718  13.306  1.00  0.00           C  
ATOM    108  H1'  DT     4      35.305  33.803  13.520  1.00  0.00           H  
ATOM    109  N1   DT     4      33.932  34.459  12.056  1.00  0.00           N  
ATOM    110  C6   DT     4      32.633  34.531  11.604  1.00  0.00           C  
ATOM    111  H6   DT     4      31.836  34.088  12.180  1.00  0.00           H  
ATOM    112  C5   DT     4      32.337  35.126  10.417  1.00  0.00           C  
ATOM    113  C7   DT     4      30.908  35.095   9.890  1.00  0.00           C  
ATOM    114  H71  DT     4      30.256  34.577  10.595  1.00  0.00           H  
ATOM    115  H72  DT     4      30.567  36.114   9.753  1.00  0.00           H  
ATOM    116  H73  DT     4      30.894  34.572   8.937  1.00  0.00           H  
ATOM    117  C4   DT     4      33.389  35.762   9.632  1.00  0.00           C  
ATOM    118  O4   DT     4      33.245  36.396   8.591  1.00  0.00           O  
ATOM    119  N3   DT     4      34.649  35.651  10.159  1.00  0.00           N  
ATOM    120  H3   DT     4      35.413  36.059   9.648  1.00  0.00           H  
ATOM    121  C2   DT     4      34.984  34.963  11.301  1.00  0.00           C  
ATOM    122  O2   DT     4      36.177  34.806  11.589  1.00  0.00           O  
ATOM    123  C3'  DT     4      33.613  32.875  15.368  1.00  0.00           C  
ATOM    124  H3'  DT     4      32.849  32.819  16.143  1.00  0.00           H  
ATOM    125  C2'  DT     4      33.503  34.169  14.563  1.00  0.00           C  
ATOM    126  H2'  DT     4      32.464  34.419  14.373  1.00  0.00           H  
ATOM    127 H2''  DT     4      34.018  34.992  15.069  1.00  0.00           H  
ATOM    128  O3'  DT     4      34.928  32.747  15.897  1.00  0.00           O  
ATOM    129  P    DG     5      35.193  32.890  17.464  1.00  0.00           P  
ATOM    130  OP1  DG     5      34.488  34.070  17.987  1.00  0.00           O  
ATOM    131  OP2  DG     5      36.628  32.690  17.746  1.00  0.00           O  
ATOM    132  O5'  DG     5      34.425  31.594  17.977  1.00  0.00           O  
ATOM    133  C5'  DG     5      35.027  30.308  17.883  1.00  0.00           C  
ATOM    134  H5'  DG     5      35.839  30.232  18.624  1.00  0.00           H  
ATOM    135 H5''  DG     5      35.452  30.188  16.879  1.00  0.00           H  
ATOM    136  C4'  DG     5      34.041  29.158  18.102  1.00  0.00           C  
ATOM    137  H4'  DG     5      34.600  28.238  18.248  1.00  0.00           H  
ATOM    138  O4'  DG     5      33.268  29.413  19.252  1.00  0.00           O  
ATOM    139  C1'  DG     5      32.134  28.571  19.141  1.00  0.00           C  
ATOM    140  H1'  DG     5      32.456  27.522  19.159  1.00  0.00           H  
ATOM    141  N9   DG     5      31.163  28.745  20.246  1.00  0.00           N  
ATOM    142  C8   DG     5      29.982  29.449  20.297  1.00  0.00           C  
ATOM    143  H8   DG     5      29.614  30.041  19.460  1.00  0.00           H  
ATOM    144  N7   DG     5      29.324  29.325  21.430  1.00  0.00           N  
ATOM    145  C5   DG     5      30.149  28.481  22.196  1.00  0.00           C  
ATOM    146  C6   DG     5      30.010  27.968  23.539  1.00  0.00           C  
ATOM    147  O6   DG     5      29.126  28.203  24.368  1.00  0.00           O  
ATOM    148  N1   DG     5      31.074  27.180  23.938  1.00  0.00           N  
ATOM    149  H1   DG     5      31.030  26.763  24.852  1.00  0.00           H  
ATOM    150  C2   DG     5      32.136  26.899  23.143  1.00  0.00           C  
ATOM    151  N2   DG     5      33.051  26.078  23.562  1.00  0.00           N  
ATOM    152  H21  DG     5      32.993  25.660  24.484  1.00  0.00           H  
ATOM    153  H22  DG     5      33.762  25.841  22.888  1.00  0.00           H  
ATOM    154  N3   DG     5      32.301  27.332  21.900  1.00  0.00           N  
ATOM    155  C4   DG     5      31.271  28.125  21.472  1.00  0.00           C  
ATOM    156  C3'  DG     5      33.003  28.919  16.995  1.00  0.00           C  
ATOM    157  H3'  DG     5      33.024  29.735  16.287  1.00  0.00           H  
ATOM    158  C2'  DG     5      31.666  28.931  17.738  1.00  0.00           C  
ATOM    159  H2'  DG     5      31.219  29.929  17.675  1.00  0.00           H  
ATOM    160 H2''  DG     5      30.988  28.175  17.355  1.00  0.00           H  
ATOM    161  O3'  DG     5      33.103  27.671  16.305  1.00  0.00           O  
ATOM    162  P    DG     6      34.390  27.208  15.444  1.00  0.00           P  
ATOM    163  OP1  DG     6      35.318  28.354  15.282  1.00  0.00           O  
ATOM    164  OP2  DG     6      33.841  26.585  14.218  1.00  0.00           O  
ATOM    165  O5'  DG     6      35.045  26.032  16.334  1.00  0.00           O  
ATOM    166  C5'  DG     6      36.272  26.179  17.064  1.00  0.00           C  
ATOM    167  H5'  DG     6      36.239  27.113  17.638  1.00  0.00           H  
ATOM    168 H5''  DG     6      37.086  26.276  16.371  1.00  0.00           H  
ATOM    169  C4'  DG     6      36.607  25.018  18.041  1.00  0.00           C  
ATOM    170  H4'  DG     6      37.602  25.220  18.438  1.00  0.00           H  
ATOM    171  O4'  DG     6      35.652  24.969  19.109  1.00  0.00           O  
ATOM    172  C1'  DG     6      34.834  23.820  18.986  1.00  0.00           C  
ATOM    173  H1'  DG     6      35.109  23.085  19.752  1.00  0.00           H  
ATOM    174  N9   DG     6      33.408  24.218  19.169  1.00  0.00           N  
ATOM    175  C8   DG     6      32.601  24.968  18.334  1.00  0.00           C  
ATOM    176  H8   DG     6      32.928  25.266  17.355  1.00  0.00           H  
ATOM    177  N7   DG     6      31.429  25.263  18.827  1.00  0.00           N  
ATOM    178  C5   DG     6      31.473  24.677  20.109  1.00  0.00           C  
ATOM    179  C6   DG     6      30.530  24.734  21.194  1.00  0.00           C  
ATOM    180  O6   DG     6      29.453  25.334  21.281  1.00  0.00           O  
ATOM    181  N1   DG     6      30.912  24.005  22.307  1.00  0.00           N  
ATOM    182  H1   DG     6      30.318  24.057  23.127  1.00  0.00           H  
ATOM    183  C2   DG     6      32.059  23.293  22.357  1.00  0.00           C  
ATOM    184  N2   DG     6      32.314  22.649  23.462  1.00  0.00           N  
ATOM    185  H21  DG     6      31.650  22.636  24.230  1.00  0.00           H  
ATOM    186  H22  DG     6      33.165  22.098  23.516  1.00  0.00           H  
ATOM    187  N3   DG     6      32.985  23.253  21.414  1.00  0.00           N  
ATOM    188  C4   DG     6      32.643  23.984  20.299  1.00  0.00           C  
ATOM    189  C3'  DG     6      36.561  23.623  17.401  1.00  0.00           C  
ATOM    190  H3'  DG     6      36.809  23.668  16.340  1.00  0.00           H  
ATOM    191  C2'  DG     6      35.121  23.205  17.621  1.00  0.00           C  
ATOM    192  H2'  DG     6      34.471  23.589  16.841  1.00  0.00           H  
ATOM    193 H2''  DG     6      35.023  22.128  17.676  1.00  0.00           H  
ATOM    194  O3'  DG     6      37.345  22.640  18.075  1.00  0.00           O  
ATOM    195  P    DT     7      38.958  22.610  18.117  1.00  0.00           P  
ATOM    196  OP1  DT     7      39.533  23.866  17.548  1.00  0.00           O  
ATOM    197  OP2  DT     7      39.354  21.291  17.556  1.00  0.00           O  
ATOM    198  O5'  DT     7      39.234  22.565  19.697  1.00  0.00           O  
ATOM    199  C5'  DT     7      38.981  23.696  20.508  1.00  0.00           C  
ATOM    200  H5'  DT     7      37.962  24.035  20.375  1.00  0.00           H  
ATOM    201 H5''  DT     7      39.657  24.501  20.226  1.00  0.00           H  
ATOM    202  C4'  DT     7      39.209  23.403  21.992  1.00  0.00           C  
ATOM    203  H4'  DT     7      40.237  23.018  22.105  1.00  0.00           H  
ATOM    204  O4'  DT     7      39.035  24.638  22.705  1.00  0.00           O  
ATOM    205  C1'  DT     7      37.917  24.532  23.581  1.00  0.00           C  
ATOM    206  H1'  DT     7      38.239  24.317  24.612  1.00  0.00           H  
ATOM    207  N1   DT     7      37.107  25.783  23.526  1.00  0.00           N  
ATOM    208  C6   DT     7      36.762  26.354  22.313  1.00  0.00           C  
ATOM    209  H6   DT     7      37.114  25.914  21.384  1.00  0.00           H  
ATOM    210  C5   DT     7      36.006  27.485  22.251  1.00  0.00           C  
ATOM    211  C7   DT     7      35.648  28.041  20.884  1.00  0.00           C  
ATOM    212  H71  DT     7      35.686  29.127  20.897  1.00  0.00           H  
ATOM    213  H72  DT     7      36.327  27.661  20.125  1.00  0.00           H  
ATOM    214  H73  DT     7      34.638  27.716  20.650  1.00  0.00           H  
ATOM    215  C4   DT     7      35.532  28.135  23.480  1.00  0.00           C  
ATOM    216  O4   DT     7      34.889  29.176  23.558  1.00  0.00           O  
ATOM    217  N3   DT     7      35.883  27.472  24.635  1.00  0.00           N  
ATOM    218  H3   DT     7      35.521  27.858  25.493  1.00  0.00           H  
ATOM    219  C2   DT     7      36.616  26.319  24.707  1.00  0.00           C  
ATOM    220  O2   DT     7      36.828  25.797  25.801  1.00  0.00           O  
ATOM    221  C3'  DT     7      38.203  22.395  22.559  1.00  0.00           C  
ATOM    222  H3'  DT     7      37.804  21.747  21.766  1.00  0.00           H  
ATOM    223  C2'  DT     7      37.122  23.334  23.067  1.00  0.00           C  
ATOM    224  H2'  DT     7      36.426  23.599  22.263  1.00  0.00           H  
ATOM    225 H2''  DT     7      36.522  22.878  23.844  1.00  0.00           H  
ATOM    226  O3'  DT     7      38.792  21.679  23.648  1.00  0.00           O  
ATOM    227  P    DG     8      38.070  20.435  24.361  1.00  0.00           P  
ATOM    228  OP1  DG     8      39.121  19.441  24.709  1.00  0.00           O  
ATOM    229  OP2  DG     8      36.966  19.978  23.488  1.00  0.00           O  
ATOM    230  O5'  DG     8      37.361  21.032  25.676  1.00  0.00           O  
ATOM    231  C5'  DG     8      38.014  21.071  26.949  1.00  0.00           C  
ATOM    232  H5'  DG     8      38.665  21.933  26.960  1.00  0.00           H  
ATOM    233 H5''  DG     8      38.655  20.197  27.099  1.00  0.00           H  
ATOM    234  C4'  DG     8      37.037  21.121  28.139  1.00  0.00           C  
ATOM    235  H4'  DG     8      37.625  21.017  29.044  1.00  0.00           H  
ATOM    236  O4'  DG     8      36.370  22.376  28.158  1.00  0.00           O  
ATOM    237  C1'  DG     8      34.976  22.148  28.318  1.00  0.00           C  
ATOM    238  H1'  DG     8      34.724  22.118  29.395  1.00  0.00           H  
ATOM    239  N9   DG     8      34.202  23.220  27.652  1.00  0.00           N  
ATOM    240  C8   DG     8      34.323  23.685  26.369  1.00  0.00           C  
ATOM    241  H8   DG     8      35.069  23.316  25.679  1.00  0.00           H  
ATOM    242  N7   DG     8      33.465  24.620  26.061  1.00  0.00           N  
ATOM    243  C5   DG     8      32.687  24.769  27.216  1.00  0.00           C  
ATOM    244  C6   DG     8      31.558  25.623  27.517  1.00  0.00           C  
ATOM    245  O6   DG     8      31.016  26.469  26.803  1.00  0.00           O  
ATOM    246  N1   DG     8      31.036  25.417  28.778  1.00  0.00           N  
ATOM    247  H1   DG     8      30.285  26.025  29.080  1.00  0.00           H  
ATOM    248  C2   DG     8      31.564  24.520  29.660  1.00  0.00           C  
ATOM    249  N2   DG     8      30.990  24.378  30.815  1.00  0.00           N  
ATOM    250  H21  DG     8      30.211  24.957  31.084  1.00  0.00           H  
ATOM    251  H22  DG     8      31.418  23.763  31.491  1.00  0.00           H  
ATOM    252  N3   DG     8      32.599  23.706  29.434  1.00  0.00           N  
ATOM    253  C4   DG     8      33.126  23.890  28.189  1.00  0.00           C  
ATOM    254  C3'  DG     8      35.963  20.007  28.099  1.00  0.00           C  
ATOM    255  H3'  DG     8      36.204  19.274  27.327  1.00  0.00           H  
ATOM    256  C2'  DG     8      34.719  20.785  27.690  1.00  0.00           C  
ATOM    257  H2'  DG     8      34.679  20.883  26.612  1.00  0.00           H  
ATOM    258 H2''  DG     8      33.814  20.331  28.072  1.00  0.00           H  
ATOM    259  O3'  DG     8      35.819  19.361  29.374  1.00  0.00           O  
ATOM    260  P    DG     9      34.973  18.008  29.581  1.00  0.00           P  
ATOM    261  OP1  DG     9      35.391  17.416  30.876  1.00  0.00           O  
ATOM    262  OP2  DG     9      35.147  17.173  28.366  1.00  0.00           O  
ATOM    263  O5'  DG     9      33.426  18.398  29.710  1.00  0.00           O  
ATOM    264  C5'  DG     9      32.926  18.925  30.939  1.00  0.00           C  
ATOM    265  H5'  DG     9      33.611  19.718  31.261  1.00  0.00           H  
ATOM    266 H5''  DG     9      32.912  18.132  31.689  1.00  0.00           H  
ATOM    267  C4'  DG     9      31.519  19.540  30.844  1.00  0.00           C  
ATOM    268  H4'  DG     9      31.239  19.960  31.816  1.00  0.00           H  
ATOM    269  O4'  DG     9      31.491  20.602  29.892  1.00  0.00           O  
ATOM    270  C1'  DG     9      30.195  20.637  29.333  1.00  0.00           C  
ATOM    271  H1'  DG     9      29.496  21.076  30.051  1.00  0.00           H  
ATOM    272  N9   DG     9      30.196  21.418  28.070  1.00  0.00           N  
ATOM    273  C8   DG     9      30.937  21.189  26.939  1.00  0.00           C  
ATOM    274  H8   DG     9      31.677  20.396  26.885  1.00  0.00           H  
ATOM    275  N7   DG     9      30.712  22.031  25.964  1.00  0.00           N  
ATOM    276  C5   DG     9      29.748  22.894  26.498  1.00  0.00           C  
ATOM    277  C6   DG     9      29.096  24.045  25.919  1.00  0.00           C  
ATOM    278  O6   DG     9      29.281  24.549  24.806  1.00  0.00           O  
ATOM    279  N1   DG     9      28.206  24.657  26.775  1.00  0.00           N  
ATOM    280  H1   DG     9      27.776  25.516  26.462  1.00  0.00           H  
ATOM    281  C2   DG     9      27.932  24.222  28.030  1.00  0.00           C  
ATOM    282  N2   DG     9      27.052  24.902  28.710  1.00  0.00           N  
ATOM    283  H21  DG     9      26.693  25.770  28.342  1.00  0.00           H  
ATOM    284  H22  DG     9      26.796  24.601  29.649  1.00  0.00           H  
ATOM    285  N3   DG     9      28.483  23.138  28.603  1.00  0.00           N  
ATOM    286  C4   DG     9      29.393  22.517  27.782  1.00  0.00           C  
ATOM    287  C3'  DG     9      30.410  18.557  30.428  1.00  0.00           C  
ATOM    288  H3'  DG     9      30.830  17.570  30.221  1.00  0.00           H  
ATOM    289  C2'  DG     9      29.830  19.170  29.156  1.00  0.00           C  
ATOM    290  H2'  DG     9      30.307  18.745  28.283  1.00  0.00           H  
ATOM    291 H2''  DG     9      28.750  19.032  29.087  1.00  0.00           H  
ATOM    292  O3'  DG     9      29.384  18.481  31.416  1.00  0.00           O  
ATOM    293  P    DT    10      29.409  17.343  32.570  1.00  0.00           P  
ATOM    294  OP1  DT    10      29.822  16.057  31.954  1.00  0.00           O  
ATOM    295  OP2  DT    10      28.102  17.439  33.274  1.00  0.00           O  
ATOM    296  O5'  DT    10      30.580  17.794  33.600  1.00  0.00           O  
ATOM    297  C5'  DT    10      30.408  18.858  34.547  1.00  0.00           C  
ATOM    298  H5'  DT    10      29.345  19.101  34.647  1.00  0.00           H  
ATOM    299 H5''  DT    10      30.923  19.747  34.192  1.00  0.00           H  
ATOM    300  C4'  DT    10      30.940  18.488  35.951  1.00  0.00           C  
ATOM    301  H4'  DT    10      30.888  19.386  36.564  1.00  0.00           H  
ATOM    302  O4'  DT    10      30.133  17.463  36.507  1.00  0.00           O  
ATOM    303  C1'  DT    10      30.924  16.323  36.744  1.00  0.00           C  
ATOM    304  H1'  DT    10      31.246  16.366  37.768  1.00  0.00           H  
ATOM    305  N1   DT    10      30.147  15.077  36.554  1.00  0.00           N  
ATOM    306  C6   DT    10      29.903  14.555  35.291  1.00  0.00           C  
ATOM    307  H6   DT    10      30.212  15.126  34.427  1.00  0.00           H  
ATOM    308  C5   DT    10      29.342  13.332  35.148  1.00  0.00           C  
ATOM    309  C7   DT    10      29.165  12.799  33.723  1.00  0.00           C  
ATOM    310  H71  DT    10      29.569  11.794  33.637  1.00  0.00           H  
ATOM    311  H72  DT    10      28.107  12.754  33.497  1.00  0.00           H  
ATOM    312  H73  DT    10      29.634  13.446  32.992  1.00  0.00           H  
ATOM    313  C4   DT    10      28.936  12.550  36.288  1.00  0.00           C  
ATOM    314  O4   DT    10      28.496  11.390  36.275  1.00  0.00           O  
ATOM    315  N3   DT    10      29.122  13.172  37.527  1.00  0.00           N  
ATOM    316  H3   DT    10      28.839  12.660  38.335  1.00  0.00           H  
ATOM    317  C2   DT    10      29.624  14.436  37.703  1.00  0.00           C  
ATOM    318  O2   DT    10      29.596  14.961  38.798  1.00  0.00           O  
ATOM    319  C3'  DT    10      32.385  17.947  35.956  1.00  0.00           C  
ATOM    320  H3'  DT    10      32.933  18.333  35.095  1.00  0.00           H  
ATOM    321  C2'  DT    10      32.198  16.443  35.897  1.00  0.00           C  
ATOM    322  H2'  DT    10      32.053  16.115  34.869  1.00  0.00           H  
ATOM    323 H2''  DT    10      33.031  15.909  36.355  1.00  0.00           H  
ATOM    324  O3'  DT    10      33.058  18.210  37.193  1.00  0.00           O  
ATOM    325  P    DT    11      34.566  18.751  37.221  1.00  0.00           P  
ATOM    326  OP1  DT    11      35.274  18.239  36.021  1.00  0.00           O  
ATOM    327  OP2  DT    11      35.135  18.453  38.558  1.00  0.00           O  
ATOM    328  O5'  DT    11      34.367  20.340  37.092  1.00  0.00           O  
ATOM    329  C5'  DT    11      33.654  21.039  38.120  1.00  0.00           C  
ATOM    330  H5'  DT    11      34.288  21.107  39.006  1.00  0.00           H  
ATOM    331 H5''  DT    11      32.757  20.482  38.415  1.00  0.00           H  
ATOM    332  C4'  DT    11      33.191  22.450  37.752  1.00  0.00           C  
ATOM    333  H4'  DT    11      32.592  22.816  38.580  1.00  0.00           H  
ATOM    334  O4'  DT    11      34.304  23.296  37.606  1.00  0.00           O  
ATOM    335  C1'  DT    11      34.272  23.928  36.340  1.00  0.00           C  
ATOM    336  H1'  DT    11      33.833  24.911  36.497  1.00  0.00           H  
ATOM    337  N1   DT    11      35.658  24.030  35.802  1.00  0.00           N  
ATOM    338  C6   DT    11      36.472  22.911  35.786  1.00  0.00           C  
ATOM    339  H6   DT    11      36.065  21.969  36.144  1.00  0.00           H  
ATOM    340  C5   DT    11      37.754  22.973  35.320  1.00  0.00           C  
ATOM    341  C7   DT    11      38.603  21.712  35.338  1.00  0.00           C  
ATOM    342  H71  DT    11      39.421  21.856  36.042  1.00  0.00           H  
ATOM    343  H72  DT    11      38.025  20.838  35.646  1.00  0.00           H  
ATOM    344  H73  DT    11      39.021  21.548  34.341  1.00  0.00           H  
ATOM    345  C4   DT    11      38.295  24.228  34.853  1.00  0.00           C  
ATOM    346  O4   DT    11      39.426  24.399  34.400  1.00  0.00           O  
ATOM    347  N3   DT    11      37.415  25.292  34.882  1.00  0.00           N  
ATOM    348  H3   DT    11      37.802  26.182  34.609  1.00  0.00           H  
ATOM    349  C2   DT    11      36.135  25.268  35.370  1.00  0.00           C  
ATOM    350  O2   DT    11      35.467  26.303  35.389  1.00  0.00           O  
ATOM    351  C3'  DT    11      32.385  22.515  36.448  1.00  0.00           C  
ATOM    352  H3'  DT    11      32.079  21.509  36.137  1.00  0.00           H  
ATOM    353  C2'  DT    11      33.371  23.082  35.437  1.00  0.00           C  
ATOM    354  H2'  DT    11      33.939  22.259  34.987  1.00  0.00           H  
ATOM    355 H2''  DT    11      32.864  23.694  34.697  1.00  0.00           H  
ATOM    356  O3'  DT    11      31.261  23.378  36.570  1.00  0.00           O  
ATOM    357  P    DG    12      29.857  22.853  37.118  1.00  0.00           P  
ATOM    358  OP1  DG    12      29.949  22.693  38.586  1.00  0.00           O  
ATOM    359  OP2  DG    12      29.487  21.667  36.323  1.00  0.00           O  
ATOM    360  O5'  DG    12      28.782  23.991  36.803  1.00  0.00           O  
ATOM    361  C5'  DG    12      28.626  25.148  37.618  1.00  0.00           C  
ATOM    362  H5'  DG    12      29.569  25.715  37.624  1.00  0.00           H  
ATOM    363 H5''  DG    12      28.428  24.849  38.641  1.00  0.00           H  
ATOM    364  C4'  DG    12      27.488  26.095  37.187  1.00  0.00           C  
ATOM    365  H4'  DG    12      27.383  26.857  37.967  1.00  0.00           H  
ATOM    366  O4'  DG    12      27.843  26.699  35.949  1.00  0.00           O  
ATOM    367  C1'  DG    12      26.822  26.462  34.995  1.00  0.00           C  
ATOM    368  H1'  DG    12      26.075  27.269  35.022  1.00  0.00           H  
ATOM    369  N9   DG    12      27.428  26.359  33.643  1.00  0.00           N  
ATOM    370  C8   DG    12      28.200  25.327  33.140  1.00  0.00           C  
ATOM    371  H8   DG    12      28.414  24.415  33.692  1.00  0.00           H  
ATOM    372  N7   DG    12      28.617  25.544  31.925  1.00  0.00           N  
ATOM    373  C5   DG    12      28.119  26.820  31.608  1.00  0.00           C  
ATOM    374  C6   DG    12      28.326  27.646  30.455  1.00  0.00           C  
ATOM    375  O6   DG    12      29.003  27.419  29.446  1.00  0.00           O  
ATOM    376  N1   DG    12      27.756  28.910  30.570  1.00  0.00           N  
ATOM    377  H1   DG    12      27.950  29.569  29.829  1.00  0.00           H  
ATOM    378  C2   DG    12      26.976  29.272  31.620  1.00  0.00           C  
ATOM    379  N2   DG    12      26.492  30.487  31.636  1.00  0.00           N  
ATOM    380  H21  DG    12      26.699  31.111  30.867  1.00  0.00           H  
ATOM    381  H22  DG    12      25.904  30.765  32.421  1.00  0.00           H  
ATOM    382  N3   DG    12      26.735  28.530  32.687  1.00  0.00           N  
ATOM    383  C4   DG    12      27.356  27.299  32.638  1.00  0.00           C  
ATOM    384  C3'  DG    12      26.136  25.377  36.956  1.00  0.00           C  
ATOM    385  H3'  DG    12      26.139  24.397  37.448  1.00  0.00           H  
ATOM    386  C2'  DG    12      26.134  25.178  35.451  1.00  0.00           C  
ATOM    387  H2'  DG    12      26.675  24.262  35.191  1.00  0.00           H  
ATOM    388 H2''  DG    12      25.126  25.113  35.068  1.00  0.00           H  
ATOM    389  O3'  DG    12      24.954  26.081  37.340  1.00  0.00           O  
ATOM    390  P    DT    13      24.654  26.488  38.867  1.00  0.00           P  
ATOM    391  OP1  DT    13      25.222  25.429  39.731  1.00  0.00           O  
ATOM    392  OP2  DT    13      23.224  26.853  39.017  1.00  0.00           O  
ATOM    393  O5'  DT    13      25.482  27.821  39.102  1.00  0.00           O  
ATOM    394  C5'  DT    13      25.251  28.984  38.316  1.00  0.00           C  
ATOM    395  H5'  DT    13      24.200  29.051  38.042  1.00  0.00           H  
ATOM    396 H5''  DT    13      25.842  28.938  37.388  1.00  0.00           H  
ATOM    397  C4'  DT    13      25.627  30.228  39.135  1.00  0.00           C  
ATOM    398  H4'  DT    13      25.568  31.123  38.518  1.00  0.00           H  
ATOM    399  O4'  DT    13      24.717  30.359  40.220  1.00  0.00           O  
ATOM    400  C1'  DT    13      25.456  30.333  41.430  1.00  0.00           C  
ATOM    401  H1'  DT    13      25.655  31.364  41.720  1.00  0.00           H  
ATOM    402  N1   DT    13      24.686  29.635  42.491  1.00  0.00           N  
ATOM    403  C6   DT    13      24.374  28.297  42.373  1.00  0.00           C  
ATOM    404  H6   DT    13      24.723  27.765  41.513  1.00  0.00           H  
ATOM    405  C5   DT    13      23.685  27.628  43.333  1.00  0.00           C  
ATOM    406  C7   DT    13      23.420  26.151  43.169  1.00  0.00           C  
ATOM    407  H71  DT    13      23.939  25.599  43.968  1.00  0.00           H  
ATOM    408  H72  DT    13      22.359  25.947  43.277  1.00  0.00           H  
ATOM    409  H73  DT    13      23.746  25.777  42.195  1.00  0.00           H  
ATOM    410  C4   DT    13      23.224  28.339  44.526  1.00  0.00           C  
ATOM    411  O4   DT    13      22.592  27.874  45.472  1.00  0.00           O  
ATOM    412  N3   DT    13      23.573  29.672  44.569  1.00  0.00           N  
ATOM    413  H3   DT    13      23.259  30.192  45.373  1.00  0.00           H  
ATOM    414  C2   DT    13      24.262  30.373  43.605  1.00  0.00           C  
ATOM    415  O2   DT    13      24.455  31.586  43.756  1.00  0.00           O  
ATOM    416  C3'  DT    13      27.046  30.080  39.690  1.00  0.00           C  
ATOM    417  H3'  DT    13      27.590  29.301  39.145  1.00  0.00           H  
ATOM    418  C2'  DT    13      26.813  29.689  41.136  1.00  0.00           C  
ATOM    419  H2'  DT    13      26.776  28.608  41.207  1.00  0.00           H  
ATOM    420 H2''  DT    13      27.585  30.075  41.797  1.00  0.00           H  
ATOM    421  O3'  DT    13      27.745  31.313  39.691  1.00  0.00           O  
ATOM    422  P    DT    14      29.339  31.331  39.520  1.00  0.00           P  
ATOM    423  OP1  DT    14      29.870  29.977  39.806  1.00  0.00           O  
ATOM    424  OP2  DT    14      29.902  32.463  40.292  1.00  0.00           O  
ATOM    425  O5'  DT    14      29.532  31.568  37.939  1.00  0.00           O  
ATOM    426  C5'  DT    14      29.024  32.706  37.243  1.00  0.00           C  
ATOM    427  H5'  DT    14      29.797  33.474  37.151  1.00  0.00           H  
ATOM    428 H5''  DT    14      28.172  33.107  37.787  1.00  0.00           H  
ATOM    429  C4'  DT    14      28.530  32.316  35.833  1.00  0.00           C  
ATOM    430  H4'  DT    14      28.238  33.214  35.296  1.00  0.00           H  
ATOM    431  O4'  DT    14      29.584  31.667  35.114  1.00  0.00           O  
ATOM    432  C1'  DT    14      28.971  30.588  34.414  1.00  0.00           C  
ATOM    433  H1'  DT    14      28.352  30.976  33.594  1.00  0.00           H  
ATOM    434  N1   DT    14      29.957  29.642  33.809  1.00  0.00           N  
ATOM    435  C6   DT    14      30.329  28.440  34.391  1.00  0.00           C  
ATOM    436  H6   DT    14      30.012  28.214  35.401  1.00  0.00           H  
ATOM    437  C5   DT    14      31.108  27.554  33.701  1.00  0.00           C  
ATOM    438  C7   DT    14      31.480  26.235  34.383  1.00  0.00           C  
ATOM    439  H71  DT    14      32.565  26.168  34.468  1.00  0.00           H  
ATOM    440  H72  DT    14      31.029  26.150  35.368  1.00  0.00           H  
ATOM    441  H73  DT    14      31.147  25.408  33.771  1.00  0.00           H  
ATOM    442  C4   DT    14      31.561  27.843  32.336  1.00  0.00           C  
ATOM    443  O4   DT    14      32.281  27.144  31.626  1.00  0.00           O  
ATOM    444  N3   DT    14      31.139  29.051  31.817  1.00  0.00           N  
ATOM    445  H3   DT    14      31.348  29.240  30.847  1.00  0.00           H  
ATOM    446  C2   DT    14      30.366  29.956  32.497  1.00  0.00           C  
ATOM    447  O2   DT    14      30.049  31.002  31.917  1.00  0.00           O  
ATOM    448  C3'  DT    14      27.336  31.344  35.823  1.00  0.00           C  
ATOM    449  H3'  DT    14      26.872  31.302  36.803  1.00  0.00           H  
ATOM    450  C2'  DT    14      28.021  30.037  35.469  1.00  0.00           C  
ATOM    451  H2'  DT    14      28.546  29.601  36.325  1.00  0.00           H  
ATOM    452 H2''  DT    14      27.326  29.313  35.085  1.00  0.00           H  
ATOM    453  O3'  DT    14      26.414  31.655  34.776  1.00  0.00           O  
ATOM    454  P    DG    15      24.845  31.498  34.949  1.00  0.00           P  
ATOM    455  OP1  DG    15      24.397  32.653  35.760  1.00  0.00           O  
ATOM    456  OP2  DG    15      24.537  30.133  35.420  1.00  0.00           O  
ATOM    457  O5'  DG    15      24.279  31.626  33.453  1.00  0.00           O  
ATOM    458  C5'  DG    15      24.215  32.878  32.755  1.00  0.00           C  
ATOM    459  H5'  DG    15      25.231  33.199  32.486  1.00  0.00           H  
ATOM    460 H5''  DG    15      23.746  33.604  33.413  1.00  0.00           H  
ATOM    461  C4'  DG    15      23.388  32.788  31.459  1.00  0.00           C  
ATOM    462  H4'  DG    15      23.250  33.789  31.070  1.00  0.00           H  
ATOM    463  O4'  DG    15      24.059  31.996  30.479  1.00  0.00           O  
ATOM    464  C1'  DG    15      23.150  31.039  29.936  1.00  0.00           C  
ATOM    465  H1'  DG    15      22.579  31.463  29.119  1.00  0.00           H  
ATOM    466  N9   DG    15      23.901  29.864  29.418  1.00  0.00           N  
ATOM    467  C8   DG    15      24.156  28.650  29.996  1.00  0.00           C  
ATOM    468  H8   DG    15      23.731  28.347  30.946  1.00  0.00           H  
ATOM    469  N7   DG    15      24.984  27.909  29.312  1.00  0.00           N  
ATOM    470  C5   DG    15      25.243  28.634  28.157  1.00  0.00           C  
ATOM    471  C6   DG    15      26.091  28.362  27.007  1.00  0.00           C  
ATOM    472  O6   DG    15      26.856  27.412  26.795  1.00  0.00           O  
ATOM    473  N1   DG    15      26.017  29.353  26.049  1.00  0.00           N  
ATOM    474  H1   DG    15      26.507  29.203  25.174  1.00  0.00           H  
ATOM    475  C2   DG    15      25.293  30.493  26.176  1.00  0.00           C  
ATOM    476  N2   DG    15      25.309  31.289  25.143  1.00  0.00           N  
ATOM    477  H21  DG    15      25.781  30.981  24.299  1.00  0.00           H  
ATOM    478  H22  DG    15      24.835  32.195  25.183  1.00  0.00           H  
ATOM    479  N3   DG    15      24.551  30.812  27.235  1.00  0.00           N  
ATOM    480  C4   DG    15      24.565  29.839  28.183  1.00  0.00           C  
ATOM    481  C3'  DG    15      21.995  32.157  31.626  1.00  0.00           C  
ATOM    482  H3'  DG    15      21.665  32.159  32.673  1.00  0.00           H  
ATOM    483  C2'  DG    15      22.193  30.746  31.098  1.00  0.00           C  
ATOM    484  H2'  DG    15      22.670  30.144  31.868  1.00  0.00           H  
ATOM    485 H2''  DG    15      21.258  30.283  30.776  1.00  0.00           H  
ATOM    486  O3'  DG    15      21.050  32.819  30.762  1.00  0.00           O  
ATOM    487  P    DT    16      19.692  33.495  31.317  1.00  0.00           P  
ATOM    488  OP1  DT    16      19.105  34.189  30.159  1.00  0.00           O  
ATOM    489  OP2  DT    16      19.989  34.293  32.541  1.00  0.00           O  
ATOM    490  O5'  DT    16      18.714  32.253  31.647  1.00  0.00           O  
ATOM    491  C5'  DT    16      18.706  31.584  32.911  1.00  0.00           C  
ATOM    492  H5'  DT    16      17.959  32.022  33.534  1.00  0.00           H  
ATOM    493 H5''  DT    16      19.649  31.745  33.436  1.00  0.00           H  
ATOM    494  C4'  DT    16      18.464  30.071  32.822  1.00  0.00           C  
ATOM    495  H4'  DT    16      19.289  29.643  32.256  1.00  0.00           H  
ATOM    496  O4'  DT    16      18.503  29.540  34.134  1.00  0.00           O  
ATOM    497  C1'  DT    16      17.259  28.921  34.431  1.00  0.00           C  
ATOM    498  H1'  DT    16      17.398  27.845  34.284  1.00  0.00           H  
ATOM    499  N1   DT    16      16.899  29.190  35.846  1.00  0.00           N  
ATOM    500  C6   DT    16      16.605  30.474  36.260  1.00  0.00           C  
ATOM    501  H6   DT    16      16.625  31.287  35.538  1.00  0.00           H  
ATOM    502  C5   DT    16      16.320  30.745  37.561  1.00  0.00           C  
ATOM    503  C7   DT    16      16.027  32.175  37.974  1.00  0.00           C  
ATOM    504  H71  DT    16      15.015  32.249  38.353  1.00  0.00           H  
ATOM    505  H72  DT    16      16.704  32.467  38.774  1.00  0.00           H  
ATOM    506  H73  DT    16      16.138  32.860  37.132  1.00  0.00           H  
ATOM    507  C4   DT    16      16.345  29.670  38.560  1.00  0.00           C  
ATOM    508  O4   DT    16      16.179  29.802  39.774  1.00  0.00           O  
ATOM    509  N3   DT    16      16.582  28.422  38.061  1.00  0.00           N  
ATOM    510  H3   DT    16      16.554  27.646  38.719  1.00  0.00           H  
ATOM    511  C2   DT    16      16.832  28.118  36.740  1.00  0.00           C  
ATOM    512  O2   DT    16      16.937  26.921  36.420  1.00  0.00           O  
ATOM    513  C3'  DT    16      17.126  29.681  32.195  1.00  0.00           C  
ATOM    514  H3'  DT    16      16.735  30.521  31.618  1.00  0.00           H  
ATOM    515  C2'  DT    16      16.237  29.396  33.398  1.00  0.00           C  
ATOM    516  H2'  DT    16      15.769  30.330  33.714  1.00  0.00           H  
ATOM    517 H2''  DT    16      15.505  28.612  33.169  1.00  0.00           H  
ATOM    518  O3'  DT    16      17.226  28.523  31.389  1.00  0.00           O  
ATOM    519  P    DG    17      16.443  28.454  29.985  1.00  0.00           P  
ATOM    520  OP1  DG    17      15.119  29.100  30.122  1.00  0.00           O  
ATOM    521  OP2  DG    17      16.540  27.092  29.402  1.00  0.00           O  
ATOM    522  O5'  DG    17      17.305  29.433  29.068  1.00  0.00           O  
ATOM    523  C5'  DG    17      18.701  29.244  28.897  1.00  0.00           C  
ATOM    524  H5'  DG    17      18.878  28.415  28.200  1.00  0.00           H  
ATOM    525 H5''  DG    17      19.192  29.043  29.866  1.00  0.00           H  
ATOM    526  C4'  DG    17      19.321  30.538  28.369  1.00  0.00           C  
ATOM    527  H4'  DG    17      19.186  31.325  29.111  1.00  0.00           H  
ATOM    528  O4'  DG    17      20.708  30.336  28.109  1.00  0.00           O  
ATOM    529  C1'  DG    17      20.889  30.158  26.705  1.00  0.00           C  
ATOM    530  H1'  DG    17      21.448  31.001  26.306  1.00  0.00           H  
ATOM    531  N9   DG    17      21.623  28.907  26.422  1.00  0.00           N  
ATOM    532  C8   DG    17      21.748  27.775  27.205  1.00  0.00           C  
ATOM    533  H8   DG    17      21.246  27.662  28.158  1.00  0.00           H  
ATOM    534  N7   DG    17      22.578  26.897  26.730  1.00  0.00           N  
ATOM    535  C5   DG    17      23.011  27.467  25.526  1.00  0.00           C  
ATOM    536  C6   DG    17      23.963  26.997  24.574  1.00  0.00           C  
ATOM    537  O6   DG    17      24.561  25.931  24.563  1.00  0.00           O  
ATOM    538  N1   DG    17      24.196  27.890  23.537  1.00  0.00           N  
ATOM    539  H1   DG    17      24.846  27.610  22.818  1.00  0.00           H  
ATOM    540  C2   DG    17      23.485  29.030  23.391  1.00  0.00           C  
ATOM    541  N2   DG    17      23.712  29.745  22.317  1.00  0.00           N  
ATOM    542  H21  DG    17      24.406  29.457  21.645  1.00  0.00           H  
ATOM    543  H22  DG    17      23.055  30.490  22.146  1.00  0.00           H  
ATOM    544  N3   DG    17      22.602  29.505  24.248  1.00  0.00           N  
ATOM    545  C4   DG    17      22.427  28.678  25.332  1.00  0.00           C  
ATOM    546  C3'  DG    17      18.726  30.980  27.033  1.00  0.00           C  
ATOM    547  H3'  DG    17      17.659  30.783  26.973  1.00  0.00           H  
ATOM    548  C2'  DG    17      19.510  30.138  26.049  1.00  0.00           C  
ATOM    549  H2'  DG    17      19.109  29.130  26.020  1.00  0.00           H  
ATOM    550 H2''  DG    17      19.520  30.580  25.054  1.00  0.00           H  
ATOM    551  O3'  DG    17      19.024  32.357  26.813  1.00  0.00           O  
ATOM    552  P    DG    18      17.890  33.411  26.448  1.00  0.00           P  
ATOM    553  OP1  DG    18      18.433  34.724  26.830  1.00  0.00           O  
ATOM    554  OP2  DG    18      16.630  32.979  27.084  1.00  0.00           O  
ATOM    555  O5'  DG    18      17.794  33.353  24.838  1.00  0.00           O  
ATOM    556  C5'  DG    18      16.890  32.465  24.169  1.00  0.00           C  
ATOM    557  H5'  DG    18      15.894  32.881  24.189  1.00  0.00           H  
ATOM    558 H5''  DG    18      16.833  31.535  24.722  1.00  0.00           H  
ATOM    559  C4'  DG    18      17.303  32.132  22.734  1.00  0.00           C  
ATOM    560  H4'  DG    18      17.427  33.054  22.173  1.00  0.00           H  
ATOM    561  O4'  DG    18      18.499  31.367  22.771  1.00  0.00           O  
ATOM    562  C1'  DG    18      18.553  30.543  21.620  1.00  0.00           C  
ATOM    563  H1'  DG    18      19.057  31.078  20.813  1.00  0.00           H  
ATOM    564  N9   DG    18      19.302  29.301  21.926  1.00  0.00           N  
ATOM    565  C8   DG    18      19.012  28.332  22.852  1.00  0.00           C  
ATOM    566  H8   DG    18      18.177  28.420  23.537  1.00  0.00           H  
ATOM    567  N7   DG    18      19.810  27.295  22.818  1.00  0.00           N  
ATOM    568  C5   DG    18      20.719  27.611  21.800  1.00  0.00           C  
ATOM    569  C6   DG    18      21.885  26.916  21.313  1.00  0.00           C  
ATOM    570  O6   DG    18      22.379  25.876  21.739  1.00  0.00           O  
ATOM    571  N1   DG    18      22.490  27.543  20.242  1.00  0.00           N  
ATOM    572  H1   DG    18      23.314  27.096  19.863  1.00  0.00           H  
ATOM    573  C2   DG    18      22.040  28.701  19.710  1.00  0.00           C  
ATOM    574  N2   DG    18      22.701  29.170  18.690  1.00  0.00           N  
ATOM    575  H21  DG    18      23.436  28.609  18.273  1.00  0.00           H  
ATOM    576  H22  DG    18      22.372  30.023  18.250  1.00  0.00           H  
ATOM    577  N3   DG    18      21.026  29.422  20.172  1.00  0.00           N  
ATOM    578  C4   DG    18      20.404  28.821  21.230  1.00  0.00           C  
ATOM    579  C3'  DG    18      16.272  31.263  22.011  1.00  0.00           C  
ATOM    580  H3'  DG    18      15.637  30.706  22.711  1.00  0.00           H  
ATOM    581  C2'  DG    18      17.108  30.263  21.219  1.00  0.00           C  
ATOM    582  H2'  DG    18      16.800  29.257  21.471  1.00  0.00           H  
ATOM    583 H2''  DG    18      16.996  30.401  20.148  1.00  0.00           H  
ATOM    584  O3'  DG    18      15.487  31.964  21.056  1.00  0.00           O  
ATOM    585  P    DT    19      14.171  32.770  21.459  1.00  0.00           P  
ATOM    586  OP1  DT    19      14.590  34.102  21.949  1.00  0.00           O  
ATOM    587  OP2  DT    19      13.326  31.933  22.344  1.00  0.00           O  
ATOM    588  O5'  DT    19      13.396  32.946  20.066  1.00  0.00           O  
ATOM    589  C5'  DT    19      12.735  31.860  19.410  1.00  0.00           C  
ATOM    590  H5'  DT    19      11.687  32.098  19.302  1.00  0.00           H  
ATOM    591 H5''  DT    19      12.806  30.962  20.027  1.00  0.00           H  
ATOM    592  C4'  DT    19      13.274  31.515  18.002  1.00  0.00           C  
ATOM    593  H4'  DT    19      12.590  30.789  17.562  1.00  0.00           H  
ATOM    594  O4'  DT    19      13.285  32.685  17.209  1.00  0.00           O  
ATOM    595  C1'  DT    19      14.590  32.906  16.706  1.00  0.00           C  
ATOM    596  H1'  DT    19      14.610  32.503  15.683  1.00  0.00           H  
ATOM    597  N1   DT    19      14.917  34.360  16.692  1.00  0.00           N  
ATOM    598  C6   DT    19      14.863  35.111  17.849  1.00  0.00           C  
ATOM    599  H6   DT    19      14.509  34.635  18.751  1.00  0.00           H  
ATOM    600  C5   DT    19      15.245  36.413  17.875  1.00  0.00           C  
ATOM    601  C7   DT    19      15.163  37.181  19.186  1.00  0.00           C  
ATOM    602  H71  DT    19      16.112  37.642  19.420  1.00  0.00           H  
ATOM    603  H72  DT    19      14.431  37.981  19.067  1.00  0.00           H  
ATOM    604  H73  DT    19      14.861  36.539  20.009  1.00  0.00           H  
ATOM    605  C4   DT    19      15.716  37.066  16.663  1.00  0.00           C  
ATOM    606  O4   DT    19      16.053  38.247  16.546  1.00  0.00           O  
ATOM    607  N3   DT    19      15.770  36.247  15.552  1.00  0.00           N  
ATOM    608  H3   DT    19      16.170  36.621  14.712  1.00  0.00           H  
ATOM    609  C2   DT    19      15.418  34.911  15.508  1.00  0.00           C  
ATOM    610  O2   DT    19      15.581  34.269  14.471  1.00  0.00           O  
ATOM    611  C3'  DT    19      14.692  30.906  18.002  1.00  0.00           C  
ATOM    612  H3'  DT    19      14.954  30.648  19.035  1.00  0.00           H  
ATOM    613  C2'  DT    19      15.555  32.082  17.553  1.00  0.00           C  
ATOM    614  H2'  DT    19      15.859  32.670  18.424  1.00  0.00           H  
ATOM    615 H2''  DT    19      16.437  31.804  16.983  1.00  0.00           H  
ATOM    616  O3'  DT    19      14.715  29.683  17.264  1.00  0.00           O  
ATOM    617  P    DG    20      15.542  29.355  15.929  1.00  0.00           P  
ATOM    618  OP1  DG    20      15.234  30.363  14.889  1.00  0.00           O  
ATOM    619  OP2  DG    20      15.281  27.931  15.610  1.00  0.00           O  
ATOM    620  O5'  DG    20      17.078  29.488  16.283  1.00  0.00           O  
ATOM    621  C5'  DG    20      17.677  28.619  17.227  1.00  0.00           C  
ATOM    622  H5'  DG    20      17.276  27.603  17.125  1.00  0.00           H  
ATOM    623 H5''  DG    20      17.435  28.961  18.241  1.00  0.00           H  
ATOM    624  C4'  DG    20      19.198  28.534  17.081  1.00  0.00           C  
ATOM    625  H4'  DG    20      19.628  29.515  17.254  1.00  0.00           H  
ATOM    626  O4'  DG    20      19.644  27.619  18.070  1.00  0.00           O  
ATOM    627  C1'  DG    20      20.317  26.565  17.428  1.00  0.00           C  
ATOM    628  H1'  DG    20      21.359  26.832  17.366  1.00  0.00           H  
ATOM    629  N9   DG    20      20.155  25.299  18.188  1.00  0.00           N  
ATOM    630  C8   DG    20      19.015  24.614  18.536  1.00  0.00           C  
ATOM    631  H8   DG    20      18.041  24.964  18.253  1.00  0.00           H  
ATOM    632  N7   DG    20      19.230  23.522  19.219  1.00  0.00           N  
ATOM    633  C5   DG    20      20.627  23.498  19.355  1.00  0.00           C  
ATOM    634  C6   DG    20      21.507  22.559  19.989  1.00  0.00           C  
ATOM    635  O6   DG    20      21.263  21.514  20.604  1.00  0.00           O  
ATOM    636  N1   DG    20      22.835  22.920  19.907  1.00  0.00           N  
ATOM    637  H1   DG    20      23.481  22.389  20.472  1.00  0.00           H  
ATOM    638  C2   DG    20      23.267  24.008  19.241  1.00  0.00           C  
ATOM    639  N2   DG    20      24.548  24.235  19.263  1.00  0.00           N  
ATOM    640  H21  DG    20      25.219  23.580  19.663  1.00  0.00           H  
ATOM    641  H22  DG    20      24.895  25.001  18.707  1.00  0.00           H  
ATOM    642  N3   DG    20      22.518  24.875  18.593  1.00  0.00           N  
ATOM    643  C4   DG    20      21.189  24.566  18.702  1.00  0.00           C  
ATOM    644  C3'  DG    20      19.636  27.995  15.698  1.00  0.00           C  
ATOM    645  H3'  DG    20      18.861  28.191  14.937  1.00  0.00           H  
ATOM    646  C2'  DG    20      19.806  26.507  15.999  1.00  0.00           C  
ATOM    647  H2'  DG    20      18.846  25.992  15.968  1.00  0.00           H  
ATOM    648 H2''  DG    20      20.520  26.040  15.327  1.00  0.00           H  
ATOM    649  O3'  DG    20      20.885  28.560  15.310  1.00  0.00           O  
ATOM    650  P    DG    21      21.355  28.651  13.779  1.00  0.00           P  
ATOM    651  OP1  DG    21      21.688  30.066  13.534  1.00  0.00           O  
ATOM    652  OP2  DG    21      20.414  27.942  12.877  1.00  0.00           O  
ATOM    653  O5'  DG    21      22.718  27.835  13.767  1.00  0.00           O  
ATOM    654  C5'  DG    21      23.923  28.375  14.321  1.00  0.00           C  
ATOM    655  H5'  DG    21      23.745  28.682  15.350  1.00  0.00           H  
ATOM    656 H5''  DG    21      24.194  29.248  13.746  1.00  0.00           H  
ATOM    657  C4'  DG    21      25.066  27.366  14.299  1.00  0.00           C  
ATOM    658  H4'  DG    21      25.969  27.863  14.637  1.00  0.00           H  
ATOM    659  O4'  DG    21      24.750  26.311  15.188  1.00  0.00           O  
ATOM    660  C1'  DG    21      24.762  25.092  14.464  1.00  0.00           C  
ATOM    661  H1'  DG    21      25.743  24.615  14.572  1.00  0.00           H  
ATOM    662  N9   DG    21      23.758  24.138  15.022  1.00  0.00           N  
ATOM    663  C8   DG    21      22.431  23.979  14.742  1.00  0.00           C  
ATOM    664  H8   DG    21      21.908  24.612  14.057  1.00  0.00           H  
ATOM    665  N7   DG    21      21.878  22.951  15.336  1.00  0.00           N  
ATOM    666  C5   DG    21      22.915  22.362  16.052  1.00  0.00           C  
ATOM    667  C6   DG    21      22.999  21.162  16.877  1.00  0.00           C  
ATOM    668  O6   DG    21      22.155  20.310  17.173  1.00  0.00           O  
ATOM    669  N1   DG    21      24.261  20.987  17.392  1.00  0.00           N  
ATOM    670  H1   DG    21      24.448  20.113  17.855  1.00  0.00           H  
ATOM    671  C2   DG    21      25.319  21.805  17.195  1.00  0.00           C  
ATOM    672  N2   DG    21      26.452  21.503  17.738  1.00  0.00           N  
ATOM    673  H21  DG    21      26.617  20.660  18.296  1.00  0.00           H  
ATOM    674  H22  DG    21      27.226  22.133  17.600  1.00  0.00           H  
ATOM    675  N3   DG    21      25.270  22.920  16.479  1.00  0.00           N  
ATOM    676  C4   DG    21      24.067  23.122  15.909  1.00  0.00           C  
ATOM    677  C3'  DG    21      25.306  26.761  12.902  1.00  0.00           C  
ATOM    678  H3'  DG    21      24.915  27.408  12.110  1.00  0.00           H  
ATOM    679  C2'  DG    21      24.540  25.448  12.988  1.00  0.00           C  
ATOM    680  H2'  DG    21      23.494  25.652  12.779  1.00  0.00           H  
ATOM    681 H2''  DG    21      24.944  24.686  12.329  1.00  0.00           H  
ATOM    682  O3'  DG    21      26.720  26.619  12.762  1.00  0.00           O  
ATOM    683  P    DT    22      27.441  25.779  11.585  1.00  0.00           P  
ATOM    684  OP1  DT    22      28.709  26.467  11.272  1.00  0.00           O  
ATOM    685  OP2  DT    22      26.509  25.477  10.478  1.00  0.00           O  
ATOM    686  O5'  DT    22      27.766  24.409  12.326  1.00  0.00           O  
ATOM    687  C5'  DT    22      28.656  24.378  13.431  1.00  0.00           C  
ATOM    688  H5'  DT    22      28.262  25.100  14.149  1.00  0.00           H  
ATOM    689 H5''  DT    22      29.682  24.664  13.142  1.00  0.00           H  
ATOM    690  C4'  DT    22      28.672  23.008  14.124  1.00  0.00           C  
ATOM    691  H4'  DT    22      29.196  23.075  15.082  1.00  0.00           H  
ATOM    692  O4'  DT    22      27.335  22.606  14.382  1.00  0.00           O  
ATOM    693  C1'  DT    22      27.204  21.259  13.968  1.00  0.00           C  
ATOM    694  H1'  DT    22      27.547  20.597  14.764  1.00  0.00           H  
ATOM    695  N1   DT    22      25.803  20.955  13.588  1.00  0.00           N  
ATOM    696  C6   DT    22      25.118  21.784  12.729  1.00  0.00           C  
ATOM    697  H6   DT    22      25.615  22.682  12.407  1.00  0.00           H  
ATOM    698  C5   DT    22      23.849  21.506  12.317  1.00  0.00           C  
ATOM    699  C7   DT    22      23.101  22.477  11.401  1.00  0.00           C  
ATOM    700  H71  DT    22      23.764  23.241  10.999  1.00  0.00           H  
ATOM    701  H72  DT    22      22.670  21.946  10.559  1.00  0.00           H  
ATOM    702  H73  DT    22      22.300  22.954  11.945  1.00  0.00           H  
ATOM    703  C4   DT    22      23.227  20.246  12.721  1.00  0.00           C  
ATOM    704  O4   DT    22      22.132  19.843  12.350  1.00  0.00           O  
ATOM    705  N3   DT    22      23.978  19.469  13.565  1.00  0.00           N  
ATOM    706  H3   DT    22      23.595  18.568  13.811  1.00  0.00           H  
ATOM    707  C2   DT    22      25.242  19.757  14.025  1.00  0.00           C  
ATOM    708  O2   DT    22      25.796  18.985  14.803  1.00  0.00           O  
ATOM    709  C3'  DT    22      29.320  21.904  13.277  1.00  0.00           C  
ATOM    710  H3'  DT    22      29.905  22.309  12.448  1.00  0.00           H  
ATOM    711  C2'  DT    22      28.141  21.100  12.780  1.00  0.00           C  
ATOM    712  H2'  DT    22      27.741  21.575  11.890  1.00  0.00           H  
ATOM    713 H2''  DT    22      28.399  20.061  12.571  1.00  0.00           H  
ATOM    714  O3'  DT    22      30.099  21.043  14.080  1.00  0.00           O  
ATOM    715  P    DG    23      31.599  21.404  14.454  1.00  0.00           P  
ATOM    716  OP1  DG    23      31.666  22.802  14.956  1.00  0.00           O  
ATOM    717  OP2  DG    23      32.460  20.977  13.326  1.00  0.00           O  
ATOM    718  O5'  DG    23      31.850  20.417  15.678  1.00  0.00           O  
ATOM    719  C5'  DG    23      33.157  20.194  16.189  1.00  0.00           C  
ATOM    720  H5'  DG    23      33.713  21.131  16.207  1.00  0.00           H  
ATOM    721 H5''  DG    23      33.682  19.489  15.537  1.00  0.00           H  
ATOM    722  C4'  DG    23      33.097  19.623  17.622  1.00  0.00           C  
ATOM    723  H4'  DG    23      34.101  19.330  17.922  1.00  0.00           H  
ATOM    724  O4'  DG    23      32.624  20.646  18.509  1.00  0.00           O  
ATOM    725  C1'  DG    23      31.456  20.172  19.175  1.00  0.00           C  
ATOM    726  H1'  DG    23      31.684  19.786  20.177  1.00  0.00           H  
ATOM    727  N9   DG    23      30.451  21.231  19.275  1.00  0.00           N  
ATOM    728  C8   DG    23      30.028  22.090  18.279  1.00  0.00           C  
ATOM    729  H8   DG    23      30.478  22.093  17.291  1.00  0.00           H  
ATOM    730  N7   DG    23      28.997  22.812  18.607  1.00  0.00           N  
ATOM    731  C5   DG    23      28.734  22.440  19.949  1.00  0.00           C  
ATOM    732  C6   DG    23      27.725  22.902  20.863  1.00  0.00           C  
ATOM    733  O6   DG    23      26.827  23.719  20.697  1.00  0.00           O  
ATOM    734  N1   DG    23      27.811  22.294  22.109  1.00  0.00           N  
ATOM    735  H1   DG    23      27.173  22.584  22.824  1.00  0.00           H  
ATOM    736  C2   DG    23      28.726  21.338  22.396  1.00  0.00           C  
ATOM    737  N2   DG    23      28.619  20.752  23.579  1.00  0.00           N  
ATOM    738  H21  DG    23      27.898  20.997  24.232  1.00  0.00           H  
ATOM    739  H22  DG    23      29.312  20.063  23.795  1.00  0.00           H  
ATOM    740  N3   DG    23      29.656  20.877  21.582  1.00  0.00           N  
ATOM    741  C4   DG    23      29.621  21.482  20.337  1.00  0.00           C  
ATOM    742  C3'  DG    23      32.151  18.415  17.748  1.00  0.00           C  
ATOM    743  H3'  DG    23      31.955  17.983  16.773  1.00  0.00           H  
ATOM    744  C2'  DG    23      30.884  19.044  18.320  1.00  0.00           C  
ATOM    745  H2'  DG    23      30.259  19.421  17.507  1.00  0.00           H  
ATOM    746 H2''  DG    23      30.294  18.361  18.921  1.00  0.00           H  
ATOM    747  O3'  DG    23      32.681  17.407  18.611  1.00  0.00           O  
ATOM    748  P    DG    24      31.998  15.953  18.701  1.00  0.00           P  
ATOM    749  OP1  DG    24      33.044  15.030  19.215  1.00  0.00           O  
ATOM    750  OP2  DG    24      31.328  15.615  17.415  1.00  0.00           O  
ATOM    751  O5'  DG    24      30.816  16.039  19.777  1.00  0.00           O  
ATOM    752  C5'  DG    24      30.925  15.527  21.099  1.00  0.00           C  
ATOM    753  H5'  DG    24      31.541  16.177  21.729  1.00  0.00           H  
ATOM    754 H5''  DG    24      31.398  14.547  21.032  1.00  0.00           H  
ATOM    755  C4'  DG    24      29.547  15.324  21.730  1.00  0.00           C  
ATOM    756  H4'  DG    24      29.688  14.807  22.678  1.00  0.00           H  
ATOM    757  O4'  DG    24      28.926  16.582  21.990  1.00  0.00           O  
ATOM    758  C1'  DG    24      27.586  16.526  21.524  1.00  0.00           C  
ATOM    759  H1'  DG    24      26.952  16.027  22.285  1.00  0.00           H  
ATOM    760  N9   DG    24      27.071  17.879  21.267  1.00  0.00           N  
ATOM    761  C8   DG    24      27.311  18.694  20.186  1.00  0.00           C  
ATOM    762  H8   DG    24      27.981  18.434  19.372  1.00  0.00           H  
ATOM    763  N7   DG    24      26.623  19.805  20.181  1.00  0.00           N  
ATOM    764  C5   DG    24      25.898  19.739  21.391  1.00  0.00           C  
ATOM    765  C6   DG    24      24.984  20.661  21.998  1.00  0.00           C  
ATOM    766  O6   DG    24      24.680  21.778  21.605  1.00  0.00           O  
ATOM    767  N1   DG    24      24.426  20.219  23.185  1.00  0.00           N  
ATOM    768  H1   DG    24      23.770  20.831  23.637  1.00  0.00           H  
ATOM    769  C2   DG    24      24.742  19.019  23.738  1.00  0.00           C  
ATOM    770  N2   DG    24      24.165  18.703  24.871  1.00  0.00           N  
ATOM    771  H21  DG    24      23.508  19.366  25.254  1.00  0.00           H  
ATOM    772  H22  DG    24      24.483  17.863  25.347  1.00  0.00           H  
ATOM    773  N3   DG    24      25.611  18.141  23.236  1.00  0.00           N  
ATOM    774  C4   DG    24      26.156  18.558  22.033  1.00  0.00           C  
ATOM    775  C3'  DG    24      28.558  14.547  20.825  1.00  0.00           C  
ATOM    776  H3'  DG    24      29.066  14.040  20.011  1.00  0.00           H  
ATOM    777  C2'  DG    24      27.658  15.644  20.277  1.00  0.00           C  
ATOM    778  H2'  DG    24      28.164  16.134  19.446  1.00  0.00           H  
ATOM    779 H2''  DG    24      26.663  15.251  20.021  1.00  0.00           H  
ATOM    780  O3'  DG    24      27.722  13.621  21.522  1.00  0.00           O  
ATOM    781  P    DT    25      28.288  12.356  22.306  1.00  0.00           P  
ATOM    782  OP1  DT    25      29.524  11.892  21.643  1.00  0.00           O  
ATOM    783  OP2  DT    25      27.190  11.377  22.474  1.00  0.00           O  
ATOM    784  O5'  DT    25      28.655  13.019  23.727  1.00  0.00           O  
ATOM    785  C5'  DT    25      28.392  12.347  24.965  1.00  0.00           C  
ATOM    786  H5'  DT    25      29.122  11.556  25.175  1.00  0.00           H  
ATOM    787 H5''  DT    25      27.417  11.854  24.922  1.00  0.00           H  
ATOM    788  C4'  DT    25      28.344  13.337  26.129  1.00  0.00           C  
ATOM    789  H4'  DT    25      28.173  12.769  27.054  1.00  0.00           H  
ATOM    790  O4'  DT    25      29.597  14.028  26.226  1.00  0.00           O  
ATOM    791  C1'  DT    25      29.309  15.401  26.502  1.00  0.00           C  
ATOM    792  H1'  DT    25      28.996  15.524  27.548  1.00  0.00           H  
ATOM    793  N1   DT    25      30.438  16.328  26.217  1.00  0.00           N  
ATOM    794  C6   DT    25      30.481  17.145  25.096  1.00  0.00           C  
ATOM    795  H6   DT    25      29.684  17.145  24.372  1.00  0.00           H  
ATOM    796  C5   DT    25      31.545  17.962  24.859  1.00  0.00           C  
ATOM    797  C7   DT    25      31.522  18.852  23.618  1.00  0.00           C  
ATOM    798  H71  DT    25      30.669  18.634  22.975  1.00  0.00           H  
ATOM    799  H72  DT    25      31.486  19.897  23.928  1.00  0.00           H  
ATOM    800  H73  DT    25      32.447  18.709  23.044  1.00  0.00           H  
ATOM    801  C4   DT    25      32.692  18.000  25.743  1.00  0.00           C  
ATOM    802  O4   DT    25      33.715  18.676  25.600  1.00  0.00           O  
ATOM    803  N3   DT    25      32.555  17.206  26.885  1.00  0.00           N  
ATOM    804  H3   DT    25      33.299  17.267  27.562  1.00  0.00           H  
ATOM    805  C2   DT    25      31.494  16.369  27.171  1.00  0.00           C  
ATOM    806  O2   DT    25      31.481  15.736  28.223  1.00  0.00           O  
ATOM    807  C3'  DT    25      27.222  14.389  25.988  1.00  0.00           C  
ATOM    808  H3'  DT    25      26.532  14.144  25.166  1.00  0.00           H  
ATOM    809  C2'  DT    25      28.038  15.641  25.683  1.00  0.00           C  
ATOM    810  H2'  DT    25      28.269  15.632  24.639  1.00  0.00           H  
ATOM    811 H2''  DT    25      27.529  16.591  25.876  1.00  0.00           H  
ATOM    812  O3'  DT    25      26.579  14.516  27.253  1.00  0.00           O  
ATOM    813  P    DG    26      25.454  15.600  27.559  1.00  0.00           P  
ATOM    814  OP1  DG    26      24.498  15.009  28.528  1.00  0.00           O  
ATOM    815  OP2  DG    26      24.910  16.145  26.296  1.00  0.00           O  
ATOM    816  O5'  DG    26      26.295  16.764  28.270  1.00  0.00           O  
ATOM    817  C5'  DG    26      26.674  16.742  29.642  1.00  0.00           C  
ATOM    818  H5'  DG    26      27.739  16.922  29.719  1.00  0.00           H  
ATOM    819 H5''  DG    26      26.457  15.775  30.080  1.00  0.00           H  
ATOM    820  C4'  DG    26      25.966  17.804  30.497  1.00  0.00           C  
ATOM    821  H4'  DG    26      26.270  17.599  31.517  1.00  0.00           H  
ATOM    822  O4'  DG    26      26.364  19.119  30.132  1.00  0.00           O  
ATOM    823  C1'  DG    26      25.315  19.739  29.391  1.00  0.00           C  
ATOM    824  H1'  DG    26      24.971  20.603  29.976  1.00  0.00           H  
ATOM    825  N9   DG    26      25.758  20.244  28.077  1.00  0.00           N  
ATOM    826  C8   DG    26      26.575  19.676  27.144  1.00  0.00           C  
ATOM    827  H8   DG    26      27.062  18.720  27.284  1.00  0.00           H  
ATOM    828  N7   DG    26      26.751  20.397  26.060  1.00  0.00           N  
ATOM    829  C5   DG    26      25.984  21.531  26.299  1.00  0.00           C  
ATOM    830  C6   DG    26      25.712  22.692  25.461  1.00  0.00           C  
ATOM    831  O6   DG    26      26.101  22.937  24.318  1.00  0.00           O  
ATOM    832  N1   DG    26      24.912  23.609  26.095  1.00  0.00           N  
ATOM    833  H1   DG    26      24.732  24.487  25.612  1.00  0.00           H  
ATOM    834  C2   DG    26      24.373  23.448  27.330  1.00  0.00           C  
ATOM    835  N2   DG    26      23.598  24.376  27.819  1.00  0.00           N  
ATOM    836  H21  DG    26      23.399  25.238  27.316  1.00  0.00           H  
ATOM    837  H22  DG    26      23.225  24.279  28.750  1.00  0.00           H  
ATOM    838  N3   DG    26      24.550  22.367  28.107  1.00  0.00           N  
ATOM    839  C4   DG    26      25.375  21.455  27.535  1.00  0.00           C  
ATOM    840  C3'  DG    26      24.428  17.783  30.415  1.00  0.00           C  
ATOM    841  H3'  DG    26      24.086  16.764  30.192  1.00  0.00           H  
ATOM    842  C2'  DG    26      24.157  18.744  29.256  1.00  0.00           C  
ATOM    843  H2'  DG    26      24.211  18.200  28.311  1.00  0.00           H  
ATOM    844 H2''  DG    26      23.191  19.245  29.358  1.00  0.00           H  
ATOM    845  O3'  DG    26      23.866  18.270  31.638  1.00  0.00           O  
ATOM    846  P    DG    27      22.338  17.970  32.031  1.00  0.00           P  
ATOM    847  OP1  DG    27      22.190  18.244  33.489  1.00  0.00           O  
ATOM    848  OP2  DG    27      21.982  16.620  31.532  1.00  0.00           O  
ATOM    849  O5'  DG    27      21.423  18.983  31.179  1.00  0.00           O  
ATOM    850  C5'  DG    27      20.977  20.219  31.723  1.00  0.00           C  
ATOM    851  H5'  DG    27      21.831  20.817  32.046  1.00  0.00           H  
ATOM    852 H5''  DG    27      20.422  20.044  32.650  1.00  0.00           H  
ATOM    853  C4'  DG    27      20.090  21.022  30.770  1.00  0.00           C  
ATOM    854  H4'  DG    27      19.648  21.847  31.337  1.00  0.00           H  
ATOM    855  O4'  DG    27      20.895  21.581  29.738  1.00  0.00           O  
ATOM    856  C1'  DG    27      20.116  21.562  28.549  1.00  0.00           C  
ATOM    857  H1'  DG    27      19.403  22.391  28.564  1.00  0.00           H  
ATOM    858  N9   DG    27      20.964  21.651  27.334  1.00  0.00           N  
ATOM    859  C8   DG    27      21.817  20.701  26.843  1.00  0.00           C  
ATOM    860  H8   DG    27      22.011  19.777  27.370  1.00  0.00           H  
ATOM    861  N7   DG    27      22.388  21.022  25.708  1.00  0.00           N  
ATOM    862  C5   DG    27      21.838  22.288  25.423  1.00  0.00           C  
ATOM    863  C6   DG    27      22.021  23.202  24.324  1.00  0.00           C  
ATOM    864  O6   DG    27      22.780  23.088  23.376  1.00  0.00           O  
ATOM    865  N1   DG    27      21.239  24.340  24.373  1.00  0.00           N  
ATOM    866  H1   DG    27      21.318  24.971  23.590  1.00  0.00           H  
ATOM    867  C2   DG    27      20.374  24.592  25.384  1.00  0.00           C  
ATOM    868  N2   DG    27      19.631  25.653  25.277  1.00  0.00           N  
ATOM    869  H21  DG    27      19.709  26.233  24.456  1.00  0.00           H  
ATOM    870  H22  DG    27      18.917  25.817  25.972  1.00  0.00           H  
ATOM    871  N3   DG    27      20.195  23.805  26.455  1.00  0.00           N  
ATOM    872  C4   DG    27      20.958  22.663  26.406  1.00  0.00           C  
ATOM    873  C3'  DG    27      18.971  20.171  30.136  1.00  0.00           C  
ATOM    874  H3'  DG    27      19.026  19.130  30.469  1.00  0.00           H  
ATOM    875  C2'  DG    27      19.351  20.255  28.652  1.00  0.00           C  
ATOM    876  H2'  DG    27      20.001  19.414  28.408  1.00  0.00           H  
ATOM    877 H2''  DG    27      18.503  20.282  27.986  1.00  0.00           H  
ATOM    878  O3'  DG    27      17.687  20.731  30.427  1.00  0.00           O  
ATOM    879  P   DT3    28      16.312  20.165  29.804  1.00  0.00           P  
ATOM    880  OP1 DT3    28      15.209  20.613  30.682  1.00  0.00           O  
ATOM    881  OP2 DT3    28      16.487  18.719  29.554  1.00  0.00           O  
ATOM    882  O5' DT3    28      16.140  20.914  28.418  1.00  0.00           O  
ATOM    883  C5' DT3    28      16.149  22.336  28.368  1.00  0.00           C  
ATOM    884  H5' DT3    28      17.017  22.732  28.881  1.00  0.00           H  
ATOM    885 H5'' DT3    28      15.262  22.718  28.857  1.00  0.00           H  
ATOM    886  C4' DT3    28      16.166  22.887  26.932  1.00  0.00           C  
ATOM    887  H4' DT3    28      16.129  23.981  26.986  1.00  0.00           H  
ATOM    888  O4' DT3    28      17.385  22.468  26.312  1.00  0.00           O  
ATOM    889  C1' DT3    28      17.079  22.028  25.007  1.00  0.00           C  
ATOM    890  H1' DT3    28      16.965  22.905  24.349  1.00  0.00           H  
ATOM    891  N1  DT3    28      18.155  21.146  24.505  1.00  0.00           N  
ATOM    892  C6  DT3    28      18.395  19.927  25.084  1.00  0.00           C  
ATOM    893  H6  DT3    28      17.790  19.618  25.909  1.00  0.00           H  
ATOM    894  C5  DT3    28      19.383  19.108  24.633  1.00  0.00           C  
ATOM    895  C7  DT3    28      19.617  17.764  25.324  1.00  0.00           C  
ATOM    896  H71 DT3    28      19.543  16.976  24.589  1.00  0.00           H  
ATOM    897  H72 DT3    28      20.626  17.730  25.741  1.00  0.00           H  
ATOM    898  H73 DT3    28      18.887  17.577  26.108  1.00  0.00           H  
ATOM    899  C4  DT3    28      20.234  19.519  23.524  1.00  0.00           C  
ATOM    900  O4  DT3    28      21.138  18.864  23.019  1.00  0.00           O  
ATOM    901  N3  DT3    28      19.927  20.748  22.998  1.00  0.00           N  
ATOM    902  H3  DT3    28      20.483  21.053  22.214  1.00  0.00           H  
ATOM    903  C2  DT3    28      18.904  21.572  23.398  1.00  0.00           C  
ATOM    904  O2  DT3    28      18.660  22.581  22.739  1.00  0.00           O  
ATOM    905  C3' DT3    28      15.000  22.378  26.058  1.00  0.00           C  
ATOM    906  H3' DT3    28      14.229  21.874  26.636  1.00  0.00           H  
ATOM    907  C2' DT3    28      15.700  21.379  25.149  1.00  0.00           C  
ATOM    908  H2' DT3    28      15.727  20.417  25.666  1.00  0.00           H  
ATOM    909 H2'' DT3    28      15.201  21.286  24.184  1.00  0.00           H  
ATOM    910  O3' DT3    28      14.462  23.430  25.273  1.00  0.00           O  
ATOM    911 HO3' DT3    28      13.612  23.738  25.676  1.00  0.00           H  
TER     912      DT3    28 
ATOM    912  C22 MOL    29      34.700  25.154  32.108  1.00  0.00           C  
ATOM    913  H17 MOL    29      35.430  25.795  32.621  1.00  0.00           H  
ATOM    914  H18 MOL    29      33.701  25.365  32.512  1.00  0.00           H  
ATOM    915  H19 MOL    29      34.710  25.391  31.036  1.00  0.00           H  
ATOM    916  O5  MOL    29      35.035  23.767  32.306  1.00  0.00           O  
ATOM    917  C12 MOL    29      36.251  23.216  31.961  1.00  0.00           C  
ATOM    918  C11 MOL    29      37.347  23.998  31.540  1.00  0.00           C  
ATOM    919  H7  MOL    29      37.210  25.070  31.456  1.00  0.00           H  
ATOM    920  C10 MOL    29      38.590  23.415  31.231  1.00  0.00           C  
ATOM    921  C9  MOL    29      39.799  24.273  30.881  1.00  0.00           C  
ATOM    922  H6  MOL    29      40.097  24.753  31.815  1.00  0.00           H  
ATOM    923  C8  MOL    29      39.480  25.414  29.904  1.00  0.00           C  
ATOM    924  O2  MOL    29      38.966  26.463  30.301  1.00  0.00           O  
ATOM    925  C7  MOL    29      39.896  25.246  28.475  1.00  0.00           C  
ATOM    926  C6  MOL    29      39.560  26.194  27.473  1.00  0.00           C  
ATOM    927  H5  MOL    29      38.953  27.059  27.757  1.00  0.00           H  
ATOM    928  C5  MOL    29      40.014  26.049  26.149  1.00  0.00           C  
ATOM    929  H4  MOL    29      39.739  26.791  25.405  1.00  0.00           H  
ATOM    930  C4  MOL    29      40.787  24.927  25.831  1.00  0.00           C  
ATOM    931  O1  MOL    29      41.338  24.659  24.622  1.00  0.00           O  
ATOM    932  C1  MOL    29      42.016  23.369  24.670  1.00  0.00           C  
ATOM    933  C2  MOL    29      41.978  22.923  26.162  1.00  0.00           C  
ATOM    934  H2  MOL    29      42.982  22.965  26.602  1.00  0.00           H  
ATOM    935  H3  MOL    29      41.550  21.915  26.282  1.00  0.00           H  
ATOM    936  H1  MOL    29      41.430  22.658  24.090  1.00  0.00           H  
ATOM    937  C19 MOL    29      43.419  23.489  24.094  1.00  0.00           C  
ATOM    938  C20 MOL    29      43.859  22.327  23.226  1.00  0.00           C  
ATOM    939  H12 MOL    29      43.914  21.403  23.818  1.00  0.00           H  
ATOM    940  H13 MOL    29      44.843  22.498  22.782  1.00  0.00           H  
ATOM    941  H14 MOL    29      43.149  22.151  22.407  1.00  0.00           H  
ATOM    942  C21 MOL    29      44.220  24.531  24.331  1.00  0.00           C  
ATOM    943  H15 MOL    29      45.223  24.579  23.914  1.00  0.00           H  
ATOM    944  H16 MOL    29      43.922  25.330  24.998  1.00  0.00           H  
ATOM    945  C3  MOL    29      41.108  23.987  26.785  1.00  0.00           C  
ATOM    946  C18 MOL    29      40.655  24.116  28.111  1.00  0.00           C  
ATOM    947  O4  MOL    29      40.932  23.137  29.026  1.00  0.00           O  
ATOM    948  C17 MOL    29      41.037  23.455  30.428  1.00  0.00           C  
ATOM    949  H11 MOL    29      41.921  24.061  30.607  1.00  0.00           H  
ATOM    950  C16 MOL    29      41.170  22.141  31.236  1.00  0.00           C  
ATOM    951  H9  MOL    29      41.996  21.535  30.839  1.00  0.00           H  
ATOM    952  H10 MOL    29      41.317  22.380  32.295  1.00  0.00           H  
ATOM    953  O3  MOL    29      39.924  21.404  31.117  1.00  0.00           O  
ATOM    954  C15 MOL    29      38.724  22.023  31.382  1.00  0.00           C  
ATOM    955  C14 MOL    29      37.625  21.243  31.766  1.00  0.00           C  
ATOM    956  H8  MOL    29      37.746  20.173  31.893  1.00  0.00           H  
ATOM    957  C13 MOL    29      36.393  21.830  32.079  1.00  0.00           C  
ATOM    958  O6  MOL    29      35.328  21.095  32.526  1.00  0.00           O  
ATOM    959  C23 MOL    29      35.488  20.025  33.466  1.00  0.00           C  
ATOM    960  H20 MOL    29      36.154  19.234  33.092  1.00  0.00           H  
ATOM    961  H21 MOL    29      34.495  19.582  33.670  1.00  0.00           H  
ATOM    962  H22 MOL    29      35.891  20.420  34.409  1.00  0.00           H  
TER     963      MOL    29 
