# Supplementary material for: Selective Delivery of Anticancer Natural G‑Quadruplex Ligands by the AT11 Aptamer for Gastric Cancer Treatment
Source: J Med Chem. 2025 Dec 15;69(1):352–67. doi: 10.1021/acs.jmedchem.5c02521 (PMC12794142; doi:10.1021/acs.jmedchem.5c02521)
Supplement: Supplementary file 3 [file jm5c02521_si_003.csv]

Compound	SMILE	IC50 in AGS cells (µM)
Bulbocapnine	C[o]:c1ccc2C[C@@H]3[N@@H](C)CCc4cc5OCOc5c(c34)-c2c1:[oH]	39.5
Chelidonine	C[N@H]1Cc2c(ccc3[o]C[o]c23)[C@@H]2[C@H](O)Cc3cc4[o]C[o]c4cc3[C@H]12	9.2
Dicentrine	COc1cc-2c(C[C@@H]3[N@@H](C)CCc4cc5OCOc5c-2c34)cc1:[o]C	15.9
Ibogaine	CC[C@H]1C[C@@H]2C[C@@H]3[C@H]1[N@H](C2)CCc1c3[nH]c2ccc(:[o]C)cc12	48.5
Rotenone	COc1cc2[C@H]3[C@@H](C[o]c2cc1OC)[o]c1c2C[C@@H]([o]c2ccc1C3=O)C(C)=C	27.0
